# Supplementary material for: TBX3 Regulates Splicing In Vivo: A Novel Molecular Mechanism for Ulnar-Mammary Syndrome
Source: PLoS Genet. 2014 Mar 27;10(3):e1004247. doi: 10.1371/journal.pgen.1004247 (PMC3967948; doi:10.1371/journal.pgen.1004247)
Supplement: Table S3 — RNA-Seq analysis of anterior limb compartment control versus Tbx3 mutant transcripts. Data and significance are provided for both expression fold change and splicing variants detected. (XLSX) [file pgen.1004247.s008.xlsx]

## Sheet: Sheet1
#DisplayName	Name	Chr	Strand	Start	Stop	TotalRegionBPs	NegBinomPVal	BH_FDR	Log2((sumT+1)/(sumC+1))	AltSpliceChiSqrPVal	AltSpliceMaxLog2Ratio	tRPKM	cRPKM	#T1	#T2	#C1	#C2	varCorrT1	varCorrT2	varCorrC1	varCorrC2	GenomeVersion=null, QueriedTreatObs=13578191, QueriedCtrlObs=19273669
alt spl chi value >13		tested/validated		tested/ did not validate
Hspg2	Hspg2	chr4	+	137024717	137126545	14177	7.84964	0	0.0791293	112.078	-1.80735	18.9147	16.3051	2531	955	2239	2153	50.9817	42.69	48.0344	45.3051
Zcchc6	Zcchc6	chr13	-	59873239	59924508	4570	0.416234	0	-0.000445	89.3221	-2.58496	17.4381	16.6878	624	412	703	746	32.7922	31.9713	33.034	31.7188
Tbcd	Tbcd	chr11	+	121313262	121478484	3669	1.9418	0	-0.0870016	81.8615	-2.074	21.4479	21.833	631	392	676	846	32.9293	31.369	32.553	33.2576
Rif1	Rif1	chr2	+	51928356	51977901	8502	1.96353	0	-0.0905172	81.4111	-1.9419	24.872	25.1086	1656	1093	2187	1869	45.3594	44.4675	47.723	43.4389
Col5a2	Col5a2	chr1	-	45431175	45560127	6615	2.41911	0	-0.0994042	74.1901	1.87447	37.1998	37.9838	1947	1252	2360	2414	47.5018	46.2624	48.7321	46.8187
Aff3	Aff3	chr1	-	38234171	38721800	6010	0.920356	0	0.0355634	60.1363	-2.34578	36.4009	34.3813	1651	1193	1808	2118	45.3195	45.6239	45.2045	45.0885
Trrap	Trrap	chr5	+	145529660	145620642	12476	5.78823	0	0.0819005	55.7046	-2.04629	28.5286	25.0418	3096	1531	3063	2873	53.6602	48.9277	52.1941	49.1256
Mtor	Mtor	chr4	+	147822690	147931794	8595	3.79818	0	0.0512577	53.0721	-2.07039	11.214	10.0854	833	420	835	812	36.4078	32.2054	35.1779	32.7526
Ipo13	Ipo13	chr4	-	117567097	117587604	3588	1.62524	0	0.0595873	51.0147	-2.05063	15.4146	14.3167	432	287	408	568	28.4179	27.7238	26.6555	28.4996
Mtmr14	Mtmr14	chr6	+	113187836	113231386	2676	2.76268	0	-0.108617	46.6895	-2.71621	13.1655	13.7086	279	179	290	407	23.6794	22.7178	23.0656	24.8288
Trio	Trio	chr15	-	27660403	27955603	11497	0.397188	0	-0.0500547	41.0013	-2	16.9275	16.6268	1588	942	1746	1886	44.8055	42.51	44.7436	43.5581
Ercc2	Ercc2	chr7	+	19967387	19981041	2951	2.44328	0	-0.115308	40.7549	-1.77259	17.4387	17.9957	428	241	435	574	28.3114	25.7936	27.368	28.6203
Arnt2	Arnt2	chr7	-	91394788	91558469	5990	1.16378	0	-0.0445015	39.9482	-2.69032	23.7704	23.6974	1091	760	1216	1481	39.8813	39.7047	39.9974	40.3896
Lonp2	Lonp2	chr8	+	89147941	89240535	2942	4.07988	0	0.122689	39.14	-1.14543	17.9888	15.8861	398	290	448	440	27.4875	27.8414	27.6993	25.6585
Col2a1	Col2a1	chr15	-	97806032	97835155	5133	1.75086	0	-0.0375298	37.3515	-1.66676	84.0114	84.9406	3205	2401	3115	5169	54.1204	54.9066	52.4179	56.9306
Wdr70	Wdr70	chr15	-	7823054	8049209	2151	0.507318	0	-0.028678	36.2468	2.63227	15.8424	15.6353	266	177	270	369	23.1973	22.6071	22.3599	23.8122
Tpst1	Tpst1	chr5	+	130549195	130611602	2046	0.693181	0	0.0179188	35.0643	1.30812	21.9565	20.8365	352	232	371	439	26.1286	25.3849	25.6204	25.634
Asap1	Asap1	chr15	-	63920100	64214481	4582	0.448069	0	-0.0183315	33.1637	-2.11548	30.9237	30.2902	1074	768	1216	1421	39.6772	39.8407	39.9974	39.8513
D6Wsu116e	D6Wsu116e	chr6	+	116158050	116212689	4297	1.63272	0	-0.0936916	29.4955	-1.57154	20.8374	21.0796	740	424	806	915	34.9108	32.3211	34.7337	34.2309
Dapk1	Dapk1	chr13	+	60703307	60864547	5935	1.59761	0	-0.0589622	29.3223	1.32193	12.4554	12.5837	572	389	595	824	31.7308	31.2765	31.0062	32.9329
Vrk3	Vrk3	chr7	+	52003998	52032884	1752	0.87806	0	0.0641906	29.2207	-2.05889	19.2747	18.1146	243	196	258	345	22.3032	23.627	21.9194	23.1319
Timm44	Timm44	chr8	-	4259730	4275905	1782	1.3581	0	-0.0612517	28.2773	-1.73118	34.8787	35.0286	484	324	541	645	29.7369	29.1132	29.8755	29.9793
Dlg3	Dlg3	chrX	+	97963061	98013749	5636	3.75523	0	-0.101917	26.6347	-2.76939	15.0816	15.7633	631	474	752	936	32.9293	33.6934	33.8678	34.5145
Pus10	Pus10	chr11	+	23565673	23632876	3663	4.05412	0	-0.0749609	26.3611	-2.152	19.446	20.3313	470	456	657	758	29.3932	33.2143	32.2047	31.9123
Dip2b	Dip2b	chr15	+	99869094	100049904	9063	0.737925	0	-0.0629717	25.7182	-2.32193	11.1357	10.999	813	499	982	912	36.099	34.3333	37.2377	34.19
Mum1	Mum1	chr10	+	79689342	79707889	3717	1.86673	0	-0.0725252	25.3983	-2.03747	22.0194	22.3582	641	423	679	900	33.1229	32.2922	32.6073	34.0249
Clip1	Clip1	chr5	-	124029078	124134300	4531	6.67344	0	-0.183071	25.3892	-2.10434	16.0263	17.5168	557	387	716	792	31.4096	31.2145	33.26	32.4471
Pum2	Pum2	chr12	+	8680939	8759389	6686	1.16733	0	0.0399938	24.8433	-2.3505	72.9423	68.3439	3651	2689	4342	4340	55.8529	56.4126	56.8335	54.607
Exoc7	Exoc7	chr11	-	116149311	116168052	3344	0.577812	0	-0.016779	24.3805	-2.32193	20.818	20.4923	527	378	556	746	30.7451	30.9321	30.1984	31.7188
Ktn1	Ktn1	chr14	+	48283430	48356239	4485	1.24708	0	-0.0480884	24.3226	-1.82782	25.8811	25.7466	868	641	1116	1078	36.9326	37.5058	38.8841	36.2966
Gm13212	Gm13212	chr4	+	145207048	145214297	1659	3.1701	0	-0.132898	23.9369	-3.41504	8.29972	8.91469	100	79	124	157	14.899	15.6983	15.7227	16.2337
Col9a1	Col9a1	chr1	+	24184448	24259577	3888	5.80275	0	0.147722	23.8371	-1.82782	47.3449	41.3689	1433	960	1290	1766	43.4513	42.7587	40.7672	42.6933
Smarce1	Smarce1	chr11	-	99070361	99092331	2918	0.00466441	0	0.00891844	23.432	-1.54649	145.252	140.291	3163	2347	3510	4268	53.9449	54.6041	54.0055	54.3845
Brca1	Brca1	chr11	-	101350077	101413269	6648	0.749121	0	-0.00335371	23.2156	2.26303	16.4885	15.6438	881	544	1017	959	37.1226	35.4175	37.6868	34.8187
Ccne2	Ccne2	chr4	+	11118500	11131926	1483	0.345906	0	-0.0223658	23.0396	-2.87447	14.3161	14.054	159	117	190	206	18.4565	18.8054	19.1263	18.3927
Mthfd1l	Mthfd1l	chr10	-	6179459	6373466	4332	6.46457	0	-0.214986	22.9947	-2.80735	10.4766	11.5663	373	217	436	516	26.7644	24.6776	27.3938	27.4098
Add3	Add3	chr19	+	53214934	53321889	4938	3.39987	0	-0.112091	22.1107	-1.41143	23.1174	24.1095	898	586	969	1293	37.3674	36.3599	37.0672	38.628
6720401G13Rik	6720401G13Rik	chrX	-	47908920	47988435	6565	0	0	0.0420777	19.6295	-1.52356	7.76847	7.51192	359	304	352	585	26.3435	28.3783	25.0595	28.8392
Dcbld2	Dcbld2	chr16	+	58408647	58469858	6487	1.16899	0	-0.0545213	19.5788	-2.9386	19.9215	19.8454	1001	679	1182	1264	38.7651	38.2463	39.6288	38.3353
Rnaset2b	Rnaset2b	chr17	+	7183208	8340697	1064	1.11332	0	0.042015	19.4643	-1.05733	58.343	54.8081	472	335	506	602	29.4428	29.5023	29.0935	29.1712
Cacna1c	Cacna1c	chr6	-	118542313	119146427	8631	3.88664	0	0.106441	18.9661	2.36923	7.21906	6.43336	490	320	487	568	29.8818	28.9691	28.651	28.4996
Timeless	Timeless	chr10	+	127669118	127689997	4515	1.60209	0	0.0147887	18.6783	-1.22239	35.4204	33.1643	1328	751	1349	1496	42.4507	39.55	41.3516	40.5209
Hdac7	Hdac7	chr15	-	97623094	97674933	4931	0.867566	0	-0.0551218	18.178	2.32193	15.1943	15.1459	610	364	592	827	32.514	30.4817	30.9456	32.9776
Cdk11b	Cdk11b	chr4	+	154998977	155024041	2589	1.3442	0	0.0400526	18.16	-1.29218	50.6581	47.5087	1020	685	1044	1293	39.0083	38.3597	38.0236	38.628
Col25a1	Col25a1	chr3	+	129883795	130299335	3458	5.61159	0	0.115887	18.116	-2.41504	9.36513	8.02107	281	140	276	251	23.7522	20.3867	22.5752	20.1089
Abat	Abat	chr16	+	8513521	8621660	4635	5.45775	0	0.144958	17.7381	1.80735	13.891	12.082	501	336	490	574	30.1438	29.5372	28.7218	28.6203
Smarca2	Smarca2	chr19	+	26679649	26852811	6086	1.00363	0	0.0192608	17.158	-1.48113	18.2133	17.2181	882	559	907	1084	37.1372	35.7613	36.2243	36.3672
Col11a1	Col11a1	chr3	+	113733457	113923244	7275	1.13511	0	-0.0639815	14.8169	-1.95936	9.94978	9.94031	574	367	653	721	31.7731	30.5794	32.1303	31.3071
Naa25	Naa25	chr5	+	121847990	121890122	3105	3.0615	0	0.0769649	14.7705	-1.71989	16.5738	15.0013	419	250	394	491	28.069	26.1915	26.2723	26.8561
Gm5643	Gm5643	chrX	+	103070884	138733780	2624	1.19996	0	-0.0372144	14.7568	1.68806	563.233	561.577	11037	8176	12639	15359	70.2634	70.8685	70.7183	71.0701
Ttc3	Ttc3	chr16	+	94592345	94690828	7174	1.8292	0	-0.0510403	14.5084	-2.66296	103.483	104.111	5429	4222	6812	7379	61.1084	62.3761	62.7805	61.6387
Synrg	Synrg	chr11	+	83777929	83855581	5120	1.74791	0	-0.105004	14.3164	-2.37851	5.19832	5.30428	215	131	256	260	21.1343	19.7894	21.8447	20.4279
Braf	Braf	chr6	-	39553236	39675462	9727	2.42156	0	0.0543268	14.149	-2.36257	8.65157	7.9107	666	428	755	707	33.5959	32.4358	33.9173	31.0714
Dtnb	Dtnb	chr12	+	3572390	3781398	2645	4.03978	0	0.140703	13.901	-1.73697	12.2437	10.785	253	168	215	327	22.6987	22.0978	20.2191	22.6001
Fanca	Fanca	chr8	-	125792143	125842476	3764	0	0	-0.0141251	13.4438	-1.76553	7.94981	7.6766	231	158	278	271	21.8138	21.51	22.6463	20.808
Cacnb3	Cacnb3	chr15	+	98462650	98474961	3120	0.443615	0	0.0432876	13.4228	-1.73697	11.3412	10.8131	267	193	239	402	23.2349	23.4706	21.1931	24.699
Herc2	Herc2	chr7	+	63305524	63487168	15346	4.88876	0	0.0617116	13.0428	-1.88753	10.2407	9.08174	1376	667	1400	1248	42.9172	38.0167	41.8375	38.1711
Ift122	Ift122	chr6	+	115803545	115876717	4067	0.0298855	0	0.00628812	12.615	-2.32193	12.0293	11.6988	367	269	375	529	26.5854	26.998	25.7358	27.6898
Ep400	Ep400	chr5	-	111093391	111199736	10798	4.26822	0	0.0530102	12.61	-1.16993	29.8702	26.774	2793	1400	2841	2652	52.2907	47.7419	51.1943	48.0643
Stra6	Stra6	chr9	+	57976894	58001804	3642	9.82005	0	-0.237555	12.3534	-2.24793	15.6507	17.8329	434	307	570	664	28.4709	28.4909	30.4935	30.3227
Col5a1	Col5a1	chr2	+	27741944	27895030	8402	4.55703	0	0.0788506	12.2517	-1.58496	15.976	14.2635	1149	596	1025	1252	40.5557	36.5753	37.7874	38.2123
Rufy2	Rufy2	chr10	+	62442970	62481490	7172	0.279106	0	0.0649452	11.5507	-1.848	8.62328	8.21176	409	395	492	627	27.7949	31.461	28.7687	29.6464
Sbno1	Sbno1	chr5	-	124818710	124875923	10071	0.47658	0	0.00274092	11.5073	-2.22239	19.7521	18.8399	1543	1043	1816	1789	44.4261	43.85	45.2628	42.8633
Crls1	Crls1	chr2	+	132672401	132692504	2054	2.186	0	-0.0690051	10.7014	-1.65208	17.1148	17.4755	255	202	325	357	22.7765	23.9349	24.2241	23.476
Ncor1	Ncor1	chr11	-	62130191	62270834	8740	1.26325	0	0.0181908	10.6424	-1.16993	35.5659	33.3976	2468	1573	2790	2756	50.6469	49.2866	50.9536	48.5742
Tpcn1	Tpcn1	chr5	-	120984165	121038622	4648	2.58197	0	0.0823178	10.618	2.1375	10.0291	9.14938	369	237	334	474	26.6453	25.6134	24.5078	26.4675
Daam1	Daam1	chr12	+	72932064	73093354	6004	1.66724	0	-0.0614515	10.1726	-2.926	9.54492	9.62516	429	316	529	569	28.3381	28.8236	29.6121	28.5198
Zfp248	Zfp248	chr6	-	118377336	118405524	3661	0.16374	0	-0.0257228	9.89446	2.26303	6.13536	5.99491	175	117	197	220	19.2763	18.8054	19.4411	18.9503
Tns1	Tns1	chr1	-	73956804	74171021	9966	1.71376	0	0.0250323	9.89026	-2.32193	17.6369	16.4771	1442	843	1440	1680	43.5337	41.0552	42.2069	42.0379
Mdm4	Mdm4	chr1	-	134886421	134921925	3490	0.752623	0	-0.0334605	9.59944	-1.76553	15.9577	15.7593	420	304	503	542	28.0961	28.3783	29.0245	27.9647
Pold1	Pold1	chr7	-	51788113	51804185	3424	1.95917	0	-0.0665402	9.11439	-1.1635	29.4527	29.8973	775	536	838	1107	35.4929	35.2307	35.2231	36.6346
Ncor2	Ncor2	chr5	-	125497524	125659584	8906	0.585779	0	-0.0405473	8.90359	-1.62149	18.0604	17.3567	1405	686	1397	1540	43.1915	38.3785	41.8094	40.8992
Rgl2	Rgl2	chr17	+	34066838	34074632	2940	0.855359	0	-0.013917	8.86169	1.62803	13.9194	13.8203	300	232	311	461	24.4264	25.3849	23.7716	26.1634
Armc9	Armc9	chr1	+	88051354	88174859	5256	6.30773	0	-0.249082	8.78585	-2.32193	3.70273	4.20572	158	95	189	231	18.4036	17.0968	19.0807	19.3728
Ctage5	Ctage5	chr12	+	60230732	60291207	3082	3.5528	0	-0.0854764	8.73081	-1.39232	24.5844	25.4961	531	454	733	760	30.8355	33.16	33.5502	31.9444
Ehmt2	Ehmt2	chr17	+	35035443	35050992	4061	0.304793	0	-0.00232097	8.56429	-1.18662	70.9753	69.4799	2179	1568	2155	3206	48.994	49.2444	47.5277	50.5811
Ankfy1	Ankfy1	chr11	+	72503503	72585648	8034	1.58684	0	0.0353768	8.56352	-1.42321	16.5642	15.4279	1041	689	1177	1178	39.2722	38.4348	39.5738	37.4293
Utp20	Utp20	chr10	-	88209351	88289559	8831	1.32643	0	-0.0365091	8.31608	-2	14.0414	13.2249	1103	509	1227	992	40.0235	34.5814	40.1146	35.2442
Mapk8ip3	Mapk8ip3	chr17	-	25034450	25073922	5591	1.72822	0	0.0739795	7.74927	-2.08746	14.4876	13.4803	612	441	558	874	32.554	32.8025	30.241	33.6606
Myo9b	Myo9b	chr8	+	73796612	73884611	7297	2.04141	0	0.0512806	7.33311	-1.44057	17.2779	15.9979	1003	636	992	1226	38.7909	37.4054	37.3675	37.9421
Tsc1	Tsc1	chr2	+	28496762	28546687	7697	0.212758	0	-0.0267253	7.31271	-1.93289	13.8715	13.5254	837	551	951	1027	36.4688	35.579	36.8276	35.682
Man2c1	Man2c1	chr9	+	56978583	56990017	3221	1.34646	0	-0.059353	7.28493	-2.03242	9.24223	9.31388	229	158	253	317	21.7306	21.51	21.7318	22.2961
Usp42	Usp42	chr5	-	144471194	144493149	5150	0.761143	0	-0.0241296	7.08083	1.32193	18.9544	18.6714	727	542	864	963	34.6884	35.371	35.6087	34.871
Fkbp15	Fkbp15	chr4	-	61961375	62021582	4342	2.70893	0	0.0712416	7.06934	-1.53605	8.36197	7.57594	295	177	291	334	24.252	22.6071	23.1	22.8092
Dennd1a	Dennd1a	chr2	-	37654509	38142904	4238	1.55049	0	0.0308279	7.06836	-2.48543	13.7583	12.8412	475	283	468	566	29.5168	27.5656	28.1949	28.4591
Ofd1	Ofd1	chrX	-	162827964	162878636	4453	2.75063	0	-0.0931944	6.92111	-2.24793	6.84068	7.10343	223	173	280	321	21.4781	22.3829	22.717	22.4184
Iqgap1	Iqgap1	chr7	-	87856468	87948217	7359	5.85215	0	0.137599	6.52096	-2.04439	18.9512	16.4496	1079	734	1176	1124	39.7375	39.253	39.5627	36.829
Dpy19l1	Dpy19l1	chr9	-	24216224	24307584	4737	1.93342	0	0.0570042	6.36669	-1.71049	22.4745	20.7549	813	571	918	950	36.099	36.0305	36.3776	34.7005
Gtf2e2	Gtf2e2	chr8	+	34842385	34887645	1802	0.695673	0	0.0688641	6.14344	1.58496	46.5722	43.9278	563	528	700	804	31.5389	35.0414	32.9813	32.6312
Eps15l1	Eps15l1	chr8	-	74864895	74945373	4719	2.89199	0	-0.0912414	6.00746	-1.81629	19.9032	20.5552	718	503	805	1038	34.5324	34.4331	34.7181	35.8168
Rhot2	Rhot2	chr17	-	25975782	25981796	2690	0.162318	0	0.00769262	5.89882	-1.5025	21.6757	21.1113	431	327	451	628	28.3914	29.2203	27.7747	29.6651
Capn2	Capn2	chr1	-	184397389	184447614	3185	2.08071	0	-0.0663153	5.72622	-1.44478	39.4638	40.1388	962	672	1028	1401	38.2521	38.1128	37.825	39.6671
Nf1	Nf1	chr11	+	79153393	79395111	11847	1.21474	0	-0.022921	5.63182	-2.11548	10.733	10.1069	1090	563	1256	1019	39.8693	35.8516	40.4188	35.5831
Rnf216	Rnf216	chr5	-	143752571	143874699	4671	2.26866	0	-0.0783305	5.58284	-1.79518	22.4297	22.896	806	556	904	1128	35.9893	35.6932	36.1822	36.8743
Usp32	Usp32	chr11	-	84797989	84953457	6924	2.20562	0	0.100081	5.49974	-2.20163	7.91006	7.22126	388	324	447	503	27.2024	29.1132	27.674	27.1245
Oxr1	Oxr1	chr15	+	41279027	41692593	5073	5.52148	0	0.182448	5.44421	-1.94753	11.979	10.3437	432	358	456	541	28.4179	30.2843	27.8995	27.9437
Dpm2	Dpm2	chr2	+	32426377	32429091	861	2.75691	0	0.101367	5.43094	-1.54057	30.5548	27.4467	209	133	189	260	20.8708	19.9244	19.0807	20.4279
Tmem87a	Tmem87a	chr2	-	120181044	120229852	2786	0.161149	0	0.0220292	5.02407	-2.09954	14.7717	14.1875	299	236	347	404	24.3917	25.5679	24.9083	24.7511
Ahcyl2	Ahcyl2	chr6	+	29718442	29862310	5385	0.483922	0	0.0147614	4.88925	1.70044	11.442	10.8977	466	335	551	564	29.2935	29.5023	30.0916	28.4185
Gtf2ird1	Gtf2ird1	chr5	-	134833530	134932581	4087	1.25953	0	-0.0245146	4.83302	-1.97728	27.1028	27.0176	803	637	914	1184	35.942	37.4256	36.322	37.4944
Gls	Gls	chr1	-	52220293	52290076	7487	3.92507	0	-0.0877278	4.31483	-1.32193	14.0449	14.6359	738	629	978	1104	34.8768	37.2636	37.1855	36.6
Araf	Araf	chrX	+	20425668	20437647	3226	2.14446	0	0.0714082	4.30289	-1.29278	13.8776	12.7582	349	233	338	444	26.0355	25.4309	24.6322	25.756
Lama5	Lama5	chr2	-	179911077	179960564	11388	12.6448	0	0.210475	4.21016	-1.926	9.61876	7.806	954	470	759	930	38.1445	33.5883	33.983	34.434
Atp9b	Atp9b	chr18	-	80930879	81130797	5432	4.59519	0	-0.139266	4.05614	-2.4021	10.3376	11.0166	430	300	508	629	28.3648	28.2269	29.1393	29.6837
Brwd3	Brwd3	chrX	-	105937546	106029694	6434	1.33935	0	-0.0712445	3.99852	-1.72247	9.4211	9.41544	470	318	613	538	29.3932	28.8965	31.3644	27.8807
Kidins220	Kidins220	chr12	+	25659796	25744562	7402	5.22805	0	0.135642	3.54208	-1.88753	13.0214	11.3767	738	515	789	811	34.8768	34.7283	34.4667	32.7375
Ttc28	Ttc28	chr5	+	111308821	111718799	10781	0.756687	0	-0.0142714	3.48423	-2	14.213	13.5619	1282	710	1309	1469	41.9881	38.8226	40.9581	40.2836
Myo10	Myo10	chr15	+	25552304	25743426	8098	3.21583	0	0.0484742	3.48201	-1.72583	21.1733	19.2445	1443	786	1461	1500	43.5428	40.1421	42.3969	40.5557
Ube2d3	Ube2d3	chr3	+	135101722	135130142	2619	2.47766	0	-0.0622233	3.36394	-1.00315	131.495	133.518	2468	2009	3289	3355	50.6469	52.5362	53.1406	51.1845
Sepn1	Sepn1	chr4	-	134093806	134108081	3445	0.88029	0	0.0412741	3.23532	-1.48113	33.9176	32.1137	877	642	902	1200	37.0644	37.5258	36.1541	37.6667
Tns3	Tns3	chr11	-	8331654	8564538	7483	3.03316	0	-0.128045	3.22256	-2.04731	44.47	46.0693	2732	1594	3126	3424	51.9972	49.4626	52.4648	51.455
Pdia5	Pdia5	chr16	-	35397397	35490959	1809	2.8731	0	0.120417	2.79962	-1.58496	8.37692	7.38995	125	72	101	153	16.5266	15.0347	14.2884	16.0406
Trim12c	Trim12c	chr7	-	111487267	111501872	3736	15.0267	0	0.450613	2.68931	-2.27302	6.01219	4.35309	157	135	126	183	18.3504	20.058	15.84	17.4231
Ccdc136	Ccdc136	chr6	+	29348925	29376995	3491	6.04241	0	-0.177128	2.62216	-1.65992	10.2461	11.247	269	196	336	410	23.31	23.627	24.5701	24.9062
Ccdc45	Ccdc45	chr11	+	106650565	106680175	2727	4.23235	0	0.201926	2.53531	-1.80735	6.85453	5.86725	136	107	121	183	17.1823	18.0558	15.5447	17.4231
AU022252	AU022252	chr4	-	118897742	118905329	1867	5.90764	0	-0.243521	2.37617	-2.24101	11.9072	13.3341	190	99	208	265	20.0025	17.4243	19.9217	20.6019
4933407C03Rik	4933407C03Rik	chr8	+	119780918	119985405	4734	0.460114	0	0.0230834	1.89122	-1.04182	19.9051	19.0003	712	513	765	944	34.4274	34.6795	34.0811	34.6211
Git1	Git1	chr11	+	77306913	77321276	3650	2.42876	0	-0.0924051	1.77134	-1.03395	38.1876	39.1348	1102	710	1207	1507	40.0117	38.8226	39.9008	40.6165
Atp2a2	Atp2a2	chr5	-	122903521	122952234	5725	0.930023	0	0.0215637	1.74812	-1.06657	66.7383	63.0384	2950	2017	3359	3498	53.0178	52.589	53.4207	51.7391
Xrn1	Xrn1	chr9	+	95855178	95953448	5501	2.58129	0	0.0534761	1.61858	-2.76553	9.00536	8.18033	397	247	464	391	27.4593	26.06	28.0971	24.4093
Limch1	Limch1	chr5	+	67137078	67448398	6142	2.71534	0	-0.00935358	1.40477	-2.25376	8.26591	8.49201	309	351	375	616	24.7353	30.0507	25.7358	29.4392
C030039L03Rik	C030039L03Rik	chr7	+	28459679	28491501	4737	4.31182	0	-0.265908	1.32849	-3.56072	1.57516	1.81105	63	34	66	97	11.9953	10.5613	11.6989	12.9642
Tpp1	Tpp1	chr7	-	112893360	112900721	3494	5.42463	0	0.176193	1.24331	-1.43296	14.4423	12.4725	366	290	380	448	26.5554	27.8414	25.8789	25.8528
Lars2	Lars2	chr9	+	123276057	123371782	3881	4.72107	0	-0.208323	1.1936	-2.19265	514.459	549.207	17418	8538	22061	18437	75.9694	71.4146	77.6537	73.3629
Tor1aip1	Tor1aip1	chr1	-	157851728	157883610	4088	1.41854	0	-0.0548339	0.717342	-1.58496	14.4701	14.5097	447	322	537	590	28.8106	29.0413	29.7882	28.9376
Stat3	Stat3	chr11	-	100748123	100800825	4487	1.19924	0	-0.0498118	0.620163	-1.97199	9.99469	10.029	348	235	358	497	26.0043	25.5224	25.2389	26.9909
Cpsf1	Cpsf1	chr15	-	76426237	76438021	4512	0.54259	0	-0.05238	0.535221	-1.16636	35.0007	34.5045	1288	765	1388	1570	42.0493	39.7899	41.7247	41.1513
Uba6	Uba6	chr5	-	86539753	86601768	5088	2.9436	0	0.0883003	0.418133	-2.37851	15.9198	14.3682	601	452	742	647	32.3323	33.1056	33.7015	30.0158
Arhgap39	Arhgap39	chr15	-	76554414	76648600	4587	1.28099	0	-0.039224	0.376385	-2.03953	8.53583	8.54819	287	222	340	405	23.9685	24.9171	24.694	24.777
Cdk14	Cdk14	chr5	-	4803384	5380251	4911	0.34828	0	-0.0179123	0.276882	-1.4021	15.8357	15.454	582	429	717	725	31.941	32.4643	33.2772	31.3738
Atp8b2	Atp8b2	chr3	-	89743402	89767430	5705	1.63732	0	-0.0710484	0.254715	-2.66296	16.9891	17.1595	767	493	822	1038	35.3619	34.1823	34.9805	35.8168
4921513D23Rik	4921513D23Rik	chr16	-	14109258	14159367	7765	1.38754	0	-0.0785172	0.252365	-3.22239	22.7054	22.7946	1428	864	1608	1755	43.4052	41.377	43.6577	42.6112
Rgs12	Rgs12	chr5	+	35292096	35376242	5597	2.91788	0	-0.105994	0.22049	-1.41504	22.141	22.907	987	624	1059	1377	38.5831	37.1615	38.2073	39.4428
Hgsnat	Hgsnat	chr8	-	27054930	27087216	2679	2.28217	0	-0.111861	0.212837	-1.58496	10.222	10.5695	218	138	250	288	21.2642	20.2562	21.6181	21.3762
Copz2	Copz2	chr11	+	96711189	96722516	929	6.13464	0	-0.310215	0.185696	-2.47393	8.1974	9.8578	59	40	76	98	11.6296	11.4079	12.5035	13.0269
Mapk8	Mapk8	chr14	-	34191083	34260344	5756	1.02586	0	-0.0428063	0.00337601	-1.98089	11.3995	11.3109	496	357	605	632	30.0253	30.2512	31.2063	29.7396
Tbx3	Tbx3	chr5	+	120120677	120134610	5082	242.197	200.766	-1.7518	0	-2.83289	3.40569	10.9157	142	83	513	541	17.5267	16.0624	29.2533	27.9437
Pax1	Pax1	chr2	+	147190729	147200784	2638	149.223	110.802	-1.3507	0	-1.96153	10.235	23.5426	254	97	699	481	22.7377	17.2616	32.9637	26.6288
Snora30	Snora30	chr7	+	134671410	134671517	107	67.7716	31.1121	-4.13908	0	0	0	19.6754	0	0	18	22	-0.0141299	-0.0141299	6.21501	6.32139
Bhlhe40	Bhlhe40	chr6	+	108610622	108616919	2995	53.8464	18.4362	1.50726	0	0	2.97932	1.07196	42	74	26	35	9.89415	15.2279	7.46696	7.96071
Epha3	Epha3	chr16	-	63545043	63863983	3978	47.6189	13.7362	0.517222	0	0	29.4311	18.986	1055	467	714	721	39.4455	33.5089	33.2254	31.3071
Tnc	Tnc	chr4	-	63620818	63708049	7100	47.3855	13.7362	-0.898436	0	-1.80735	1.48429	2.73536	80	57	134	235	13.4219	13.4785	16.2986	19.5232
Slfn9	Slfn9	chr11	-	82793804	82805332	3856	43.2726	10.4227	0.546841	0	0	10.174	6.18312	370	140	297	156	26.6752	20.3867	23.3047	16.1857
Gm6034	Gm6034	chr17	+	36179905	36195590	923	42.8226	10.4227	2.28183	0	0	2.83357	0.513201	15	19	1	8	5.9598	7.97479	1.12226	3.7153
H2-T22	H2-T22	chr17	-	36175353	36179647	119	42.1042	10.2159	2.05001	0	0	27.1493	6.19195	17	25	3	11	6.34929	9.11353	2.31535	4.41544
AA465934	AA465934	chr11	+	83105200	83108139	266	38.374	6.94323	-0.746253	0	0	38.7507	66.6799	64	70	121	216	12.0848	14.8385	15.5447	18.7934
Mir301b	Mir301b	chr16	-	17124492	17124589	97	37.4133	6.62723	-2.53108	0	0	1.58604	17.363	0	2	10	22	-0.0141299	2.37563	4.58703	6.32139
Tbx2	Tbx2	chr11	+	85646116	85655450	3562	37.2662	6.62723	-0.689054	0	0	7.40725	11.0967	245	98	321	430	22.3832	17.3432	24.0962	25.4119
Mir103-2	Mir103-2	chr2	+	131113787	131113873	86	35.8963	5.60492	-2.4983	0	0	1.78891	18.9718	0	2	11	20	-0.0141299	2.37563	4.82353	6.02401
Mir615	Mir615	chr15	+	102845340	102845432	92	34.4158	4.44632	-3.25082	0	0	0	11.4416	0	0	12	8	-0.0141299	-0.0141299	5.04819	3.7153
Rprm	Rprm	chr2	-	53936503	53937963	1460	33.9892	4.31932	0.683316	0	0	18.0717	11.0671	201	142	104	203	20.5118	20.516	14.4852	18.2702
Hand1	Hand1	chr11	-	57642214	57645649	1898	31.9594	2.56978	1.08564	0	0	4.82289	2.35705	59	60	12	73	11.6296	13.8065	5.04819	11.3383
Spna1	Spna1	chr1	+	176102906	176178580	8405	31.0441	2.10276	0.514016	0	1.27302	3.16661	1.99756	248	98	186	133	22.5023	17.3432	18.943	15.0289
Dsp	Dsp	chr13	+	38243162	38290446	9592	30.9808	2.10276	0.451043	0	0	15.4055	10.8588	1160	761	865	1114	40.68	39.7218	35.6233	36.7149
AV051173	AV051173	chr4	-	116357569	116358627	608	29.6453	1.00211	-1.37653	0	0	2.27733	6.31925	10	8	19	54	4.83426	5.15978	6.38674	9.82206
Gm11127	Gm11127	chr17	-	36192760	36195316	634	29.3359	0.915395	1.70231	0	0	4.4892	1.32824	16	21	3	13	6.15798	8.3744	2.31535	4.82359
Gm19466	Gm19466	chr18	+	53807804	53865072	2306	29.0028	0.794257	1.60766	0	0	0.867303	0.205414	19	7	9	0	6.71369	4.81214	4.33679	-0.0141299
Col17a1	Col17a1	chr19	-	47720830	47766532	5428	28.2534	0.250472	0.612409	0	-1.26303	5.27181	3.4131	192	180	158	194	20.0965	22.7729	17.5849	17.8956
C920009B18Rik	C920009B18Rik	chr10	+	22026525	22032748	4515	28.064	0.250472	-1.68215	0	0	0.170372	0.582852	5	5	35	15	3.31656	4.02096	8.63646	5.19766
Mir130b	Mir130b	chr16	-	17124153	17124235	82	27.5382	0.0803286	-2.02372	0	0	3.75235	20.5392	2	2	9	23	1.91187	2.37563	4.33679	6.46436
Nr1h5	Nr1h5	chr3	-	102743580	102768056	2835	27.4405	0.0803286	0.589827	0	0	11.0433	7.27745	211	196	170	222	20.9592	23.627	18.1839	19.0281
Myh3	Myh3	chr11	+	66891801	66915793	5992	27.3614	0.0803286	1.77865	0	0	0.397967	0.114187	6	25	5	8	3.67225	9.11353	3.13404	3.7153
Dlx3	Dlx3	chr11	+	94981430	94986605	2604	26.3987	0	0.603899	0	0	8.2713	5.25507	164	116	116	144	18.7181	18.7323	15.2424	15.5953
H2-Bl	H2-Bl	chr17	-	36217133	36221194	1164	26.2647	0	1.57145	0	0	2.44515	0.81389	16	21	2	16	6.15798	8.3744	1.79338	5.37415
Gm2518	Gm2518	chr19	+	8848974	8851452	1543	25.86	0	-1.91425	0	0	0.249265	1.12563	3	2	16	17	2.46012	2.37563	5.85461	5.54452
Epha1	Epha1	chr6	-	42308485	42323267	3273	25.4404	0	0.537796	0	0	9.96498	6.73774	237	187	173	246	22.0606	23.1527	18.3296	19.9285
Hoxc5	Hoxc5	chr15	+	102844438	102847860	2730	25.2364	0	-0.628693	0	0	8.48126	11.818	230	71	306	307	21.7723	14.937	23.6065	21.9855
Cacna1e	Cacna1e	chr1	-	156239648	156573050	12697	25.1394	0	1.20858	0	0	0.254451	0.0911944	33	9	13	9	8.80871	5.48366	5.26252	3.96296
Pkdcc	Pkdcc	chr17	+	83614622	83624409	2454	24.0181	0	-0.412053	0	0	79.2113	101.059	1602	925	1909	2803	44.9215	42.2709	45.9231	48.7984
Rex2	Rex2	chr4	+	145850573	146434903	58	23.8801	0	-1.575	0	0	10.6101	36.2976	3	5	24	16	2.46012	4.02096	7.1771	5.37415
Raet1e	Raet1e	chr10	+	21893326	21903720	376	23.6761	0	-0.98707	0	0	6.95581	14.1377	15	19	55	46	5.9598	7.97479	10.7309	9.09264
Snord91a	Snord91a	chr11	+	74718947	74719007	60	23.5965	0	1.93518	0	0	21.7949	4.38596	4	13	4	1	2.91825	6.60854	2.75288	0.996173
Ptgdr	Ptgdr	chr14	-	45470909	45479050	3187	23.3539	0	1.80661	0	0	0.410321	0.0825723	9	8	4	1	4.57291	5.15978	2.75288	0.996173
Dgkk	Dgkk	chrX	+	6356431	6525489	7156	23.1799	0	0.441383	0	-1.37851	4.02029	2.75808	251	123	182	193	22.6204	19.2359	18.7572	17.8534
Runx2	Runx2	chr17	-	44740949	44951746	6928	23.1448	0	-0.582095	0	-1.77761	3.48641	4.74049	228	86	335	289	21.6889	16.3288	24.539	21.4089
Mir140	Mir140	chr8	+	110075143	110075213	70	22.9323	0	-1.41708	0	0	7.69231	27.0677	0	7	16	20	-0.0141299	4.81214	5.85461	6.02401
Cldn10	Cldn10	chr14	+	119187092	119273747	1446	22.8376	0	1.32344	0	0	2.02149	0.764359	17	21	10	11	6.34929	8.3744	4.58703	4.41544
Xist	Xist	chrX	-	100655711	100678572	15959	22.7286	0	0.355972	0	0	34.9212	26.7363	4939	2306	1438	6669	59.8605	54.3697	42.1886	60.306
Gm13138	Gm13138	chr4	+	145850602	146434908	10	22.7006	0	-1.54396	0	0	61.5385	205.263	3	5	24	15	2.46012	4.02096	7.1771	5.19766
Gstm6	Gstm6	chr3	-	107741765	107746667	1152	22.612	0	-1.52537	0	0	0.667735	2.01023	6	4	26	18	3.67225	3.55695	7.46696	5.70931
Dear1	Dear1	chr3	-	84768977	84769502	390	22.6047	0	-2.03144	0	0	0.591716	3.37382	2	1	7	18	1.91187	1.52601	3.78444	5.70931
Slmo1	Slmo1	chr18	+	67624502	67640235	2167	22.2016	0	0.628816	0	1	5.75059	3.49744	100	62	75	69	14.899	14.0202	12.4258	11.0396
Dnajc15	Dnajc15	chr14	-	78226023	78274724	648	22.1978	0	0.537055	0	0	41.0731	27.859	181	165	161	182	19.5714	21.924	17.7372	17.3793
Cbln4	Cbln4	chr2	-	171861835	171868966	2799	22.1686	0	0.951519	0	0	1.70391	0.789756	46	16	17	25	10.3339	7.32801	6.03781	6.74013
Sp6	Sp6	chr11	+	96874882	96886052	3375	22.1131	0	0.480869	0	0	9.04843	6.2846	241	156	156	247	22.2228	21.3895	17.4824	19.9648
Mpeg1	Mpeg1	chr19	+	12535268	12539775	4336	22.1099	0	0.730222	0	0	2.14661	1.22597	73	48	49	52	12.857	12.4328	10.1561	9.64579
Stxbp5	Stxbp5	chr10	-	9475344	9620838	9074	21.9139	0	0.496645	0	-1.16993	2.58558	1.74008	186	119	150	150	19.8126	18.9504	17.17	15.8939
AI661453	AI661453	chr17	+	47573587	47607587	4876	21.6505	0	0.640969	0	0	2.85543	1.78101	100	81	76	89	14.899	15.8816	12.5035	12.4499
H2-T10	H2-T10	chr17	-	36254032	36258355	1635	21.6281	0	0.860669	0	0	4.75182	2.60744	49	52	33	48	10.6497	12.9098	8.39278	9.28134
Srp54b	Srp54b	chr12	+	56256090	56290200	1686	21.3477	0	0.267423	0	0	113.925	86.096	1718	779	1658	1100	45.8454	40.0257	44.0613	36.5537
Trim29	Trim29	chr9	+	43118845	43144208	2830	21.3372	0	0.609366	0	1.22239	5.84398	3.75674	119	96	84	118	16.1545	17.1795	13.1059	14.212
Dync1i1	Dync1i1	chr6	+	5675638	5978039	2802	21.1725	0	0.738867	0	0	3.07473	1.74687	66	46	47	46	12.2613	12.186	9.95563	9.09264
H60b	H60b	chr10	+	21993279	22008654	951	21.1326	0	-1.29584	0	0	1.13241	2.87786	7	7	33	19	3.99599	4.81214	8.39278	5.869
Snord49b	Snord49b	chr11	+	62416587	62416650	63	21.09	0	-1.637	0	0	10.989	34.2523	8	1	15	26	4.29463	1.52601	5.66482	6.87336
Raet1d	Raet1d	chr10	+	22081699	22093945	276	21.0049	0	-0.893222	0	0	11.427	21.167	22	19	54	57	7.22181	7.97479	10.6376	10.0797
Pamr1	Pamr1	chr2	+	102390177	102483197	2854	20.9232	0	1.52539	0	0	0.700771	0.221296	13	13	3	9	5.5397	6.60854	2.31535	3.96296
Gfra2	Gfra2	chr14	+	71289936	71379645	3462	20.8772	0	0.907262	0	0	1.31094	0.623309	45	14	16	25	10.2261	6.85788	5.85461	6.74013
Mir5109	Mir5109	chr5	-	17282566	17282653	87	20.7217	0	-0.492492	0	0	409.372	526.921	313	150	523	348	24.8706	21.0217	29.4785	23.2187
Beta-s	Beta-s	chr7	-	110975036	110976442	639	20.5866	0	0.385445	0	0	162.875	121.736	754	599	675	803	35.1465	36.6393	32.5349	32.6159
Slc18a1	Slc18a1	chr8	-	71561606	71613121	3118	20.5238	0	-2.30078	0	0	0.0493413	0.337598	2	0	17	3	1.91187	-0.0141299	6.03781	2.08751
Snora23	Snora23	chr7	+	117189877	117190061	184	20.4852	0	-1.2438	0	0	9.61538	20.595	19	4	43	29	6.71369	3.55695	9.5397	7.25652
Tubb4	Tubb4	chr17	-	57219488	57227205	2228	20.4838	0	0.739201	0	0	3.72877	2.12605	66	42	39	51	12.2613	11.674	9.10121	9.55621
H2-Q10	H2-Q10	chr17	+	35607033	35611508	1473	20.4708	0	-1.35543	0	0	0.574442	1.57216	7	4	13	31	3.99599	3.55695	5.26252	7.49967
Jag1	Jag1	chr2	-	136907186	136942256	5493	20.2734	0	0.285667	0	1.1964	10.5309	7.84731	536	216	452	367	30.9476	24.6293	27.7997	23.7567
1110005A03Rik	1110005A03Rik	chr11	+	116704828	116711054	1039	20.2009	0	0.600584	0	0	14.7331	9.52333	116	83	67	121	15.9644	16.0624	11.7822	14.3798
Krt5	Krt5	chr15	-	101537500	101543322	2190	20.1443	0	0.422424	0	0	54.8999	41.1199	783	780	699	1012	35.6227	40.0424	32.9637	35.496
H2-Q1	H2-Q1	chr17	+	35457502	35462044	2024	20.0905	0	-1.26569	0	-2.76553	0.570082	1.4042	10	5	18	36	4.83426	4.02096	6.21501	8.07126
Actc1	Actc1	chr2	-	113873024	113878547	1390	20.0162	0	1.01988	0	0	5.47869	3.06702	12	87	26	55	5.31588	16.4164	7.46696	9.90881
Dlx2	Dlx2	chr2	-	71381464	71384811	2473	19.849	0	0.5479	0	0	6.28324	4.08624	124	78	91	101	16.4653	15.6056	13.6075	13.2126
Rec8	Rec8	chr14	+	56237002	56244232	2055	19.8048	0	1.12676	0	1	1.45985	0.614675	24	15	9	15	7.53912	7.09736	4.33679	5.19766
Snord65	Snord65	chr11	+	62418031	62418088	57	19.7872	0	1.5244	0	0	28.3401	8.31025	10	11	5	4	4.83426	6.07516	3.13404	2.49171
Prnp	Prnp	chr2	+	131735663	131764167	2186	19.576	0	0.419705	0	0	18.1223	13.1459	296	219	247	299	24.287	24.7739	21.5034	21.7321
Aplp1	Aplp1	chr7	-	31219998	31230601	2392	19.4924	0	0.533673	0	0	8.81142	6.02887	159	115	85	189	18.4565	18.6588	13.1789	17.6829
1110032A04Rik	1110032A04Rik	chr3	-	69623460	69663818	1785	19.4377	0	-1.76849	0	0	0.172377	0.737137	3	1	5	20	2.46012	1.52601	3.13404	6.02401
Ikzf2	Ikzf2	chr1	-	69577783	69732534	9421	19.4356	0	0.55595	0	0	1.86163	1.23464	120	108	113	108	16.2173	18.1327	15.0574	13.6346
Gpx2-ps1	Gpx2-ps1	chr7	+	107413053	107414071	1018	19.2513	0	-1.3862	0	0	0.604504	1.80953	4	4	12	23	2.91825	3.55695	5.04819	6.46436
Shox2	Shox2	chr3	-	66777190	66785693	1592	19.1985	0	-0.276833	0	0	33.5331	41.5565	321	373	477	780	25.1374	30.7728	28.4127	32.2606
Sox17	Sox17	chr1	-	4481008	4486494	3130	19.033	0	-1.15998	0	0	0.516097	1.1098	16	5	25	41	6.15798	4.02096	7.32366	8.59959
Hba-x	Hba-x	chr11	+	32176599	32178115	600	19.0269	0	0.294151	0	0	2064.87	1585.96	10615	5491	8253	9827	69.7697	65.7921	65.2755	65.3727
Sec16b	Sec16b	chr1	+	159436926	159498555	4650	18.9383	0	1.00475	0	0	0.711332	0.316921	26	17	18	10	7.84185	7.55066	6.21501	4.19558
Scn8a	Scn8a	chr15	+	100701113	100876360	11385	18.8257	0	0.755477	0	0	0.432418	0.221899	45	19	36	12	10.2261	7.97479	8.75535	4.62431
Gm5766	Gm5766	chr16	+	4229228	4231205	1977	18.7972	0	-1.63083	0	0	0.116727	0.559061	0	3	9	12	-0.0141299	3.02199	4.33679	4.62431
Slc6a4	Slc6a4	chr11	+	76812098	76845845	2747	18.7306	0	-1.8681	0	0	0.0840077	0.402353	2	1	12	9	1.91187	1.52601	5.04819	3.96296
Cpa2	Cpa2	chr6	+	30491641	30514473	1325	18.6904	0	-0.350214	0	-2.03242	38.6067	47.9444	376	289	553	654	26.853	27.8023	30.1344	30.1429
Kiss1r	Kiss1r	chr10	+	79379715	79385017	3162	18.6615	0	-2.09838	0	0	0.0486547	0.316256	2	0	4	15	1.91187	-0.0141299	2.75288	5.19766
BC048403	BC048403	chr10	+	121176992	121189915	3117	18.6117	0	-0.68286	0	-1.21254	1.70282	2.71854	37	32	72	89	9.30952	10.2604	12.1891	12.4499
Hkdc1	Hkdc1	chr10	-	61845884	61885205	3483	18.5516	0	0.80166	0	0	1.30303	0.649773	47	12	21	22	10.4405	6.34813	6.71551	6.32139
Rag2	Rag2	chr2	+	101464904	101472685	3393	18.4715	0	1.66557	0	1.28011	0.362738	0.0930709	9	7	0	6	4.57291	4.81214	-0.0141299	3.16156
Olfml3	Olfml3	chr3	-	103539316	103541924	1736	18.4404	0	-0.513124	0	0	10.7231	14.3403	168	74	200	273	18.9238	15.2279	19.5739	20.8761
Perp	Perp	chr10	+	18564876	18576878	1900	18.4338	0	0.412973	0	0	26.5182	19.6399	345	310	325	384	25.9105	28.6026	24.2241	24.2219
Mir199b	Mir199b	chr2	+	32173979	32174089	110	18.3069	0	-1.17251	0	0	6.29371	17.7034	1	8	14	23	1.20346	5.15978	5.46773	6.46436
Thbd	Thbd	chr2	-	148230206	148233924	3718	18.2061	0	-0.863281	0	0	0.910332	1.58546	29	15	52	60	8.27226	7.09736	10.4482	10.3297
Mab21l2	Mab21l2	chr3	-	86349502	86352205	2703	18.039	0	-0.247495	0	0	77.1223	93.0156	1316	1394	1774	3003	42.3315	47.685	44.9537	49.7127
Trhde	Trhde	chr10	-	113835876	114238426	5722	17.9159	0	-1.62901	0	0	0.0672169	0.248349	3	2	11	16	2.46012	2.37563	4.82353	5.37415
Hpgds	Hpgds	chr6	-	65067286	65094724	3298	17.8933	0	0.937982	0	0	1.42277	0.734097	32	29	14	32	8.6782	9.78834	5.46773	7.61794
Snord100	Snord100	chr10	-	23505559	23505627	68	17.8924	0	1.70573	0	0	16.9683	3.86997	8	7	2	3	4.29463	4.81214	1.79338	2.08751
2010320M18Rik	2010320M18Rik	chr8	+	73300760	73301505	745	17.7751	0	0.679238	0	0	9.49923	5.51042	61	31	36	42	11.8141	10.106	8.75535	8.70081
Hbb-bh1	Hbb-bh1	chr7	-	110990151	110991676	610	17.3847	0	0.267726	0	0	1261.54	982.226	6532	3472	5668	5716	63.5323	59.8011	60.364	58.2656
Alg1	Alg1	chr16	+	5233713	5245001	1292	17.3759	0	-0.637843	0	0	4.52489	6.96594	43	33	70	101	10.0063	10.4121	12.0283	13.2126
Gm3002	Gm3002	chr14	+	3920623	3936392	5215	17.2785	0	1.44138	0	0	0.250756	0.0706464	11	6	4	3	5.08126	4.43521	2.75288	2.08751
Hba-a2	Hba-a2	chr11	+	32183674	32197310	14	17.2765	0	0.289378	0	0	13489	10533.8	1561	894	1196	1606	44.5792	41.8239	39.7818	41.4478
Qsox1	Qsox1	chr1	-	157625284	157660029	3361	17.2481	0	0.360534	0	0	10.8942	8.09596	303	173	218	299	24.5301	22.3829	20.3446	21.7321
Mrc1	Mrc1	chr2	+	14151040	14253650	5318	17.2084	0	0.407729	0	-1.37851	3.54384	2.46432	162	83	140	109	18.6141	16.0624	16.6322	13.6937
Rab4b	Rab4b	chr7	-	27953451	27963902	1170	17.1699	0	-0.491398	0	0	10.5194	14.4399	92	68	141	180	14.3299	14.639	16.687	17.2912
Hbq1b	Hbq1b	chr11	+	32186963	32187912	748	17.1137	0	0.286936	0	0	252.468	197.509	1558	897	1204	1603	44.5538	41.8678	39.8684	41.4233
Armc2	Armc2	chr10	-	41634796	41738188	4864	17.0666	0	1.04708	0	0	0.648406	0.302978	21	20	10	18	7.05704	8.17741	4.58703	5.70931
Hba-a1	Hba-a1	chr11	+	32183671	32197303	6	17.0634	0	0.287203	0	0	31333.3	24508.8	1553	891	1193	1601	44.5113	41.7799	39.7491	41.407
Matn4	Matn4	chr2	-	164215133	164230114	2228	17.0153	0	-0.722462	0	-2.1375	0.966717	1.81896	6	22	26	51	3.67225	8.56616	7.46696	9.55621
Svopl	Svopl	chr6	-	37933738	37996996	2366	16.9283	0	0.581253	0	0	4.22654	2.6694	80	50	59	61	13.4219	12.6739	11.0945	10.4114
Lmo7	Lmo7	chr14	+	102129144	102333910	6104	16.8738	0	0.411983	0	0	3.83103	2.7247	182	122	173	143	19.62	19.1651	18.3296	15.5449
Slc30a10	Slc30a10	chr1	+	187278726	187292640	5302	16.8732	0	0.794649	0	0	0.972057	0.526117	39	28	28	25	9.54844	9.62485	7.7445	6.74013
Hoxc13	Hoxc13	chr15	+	102751561	102759245	2433	16.8331	0	0.649158	0	0	3.28812	1.99018	62	42	45	47	11.9051	11.674	9.75029	9.18756
Pknox2	Pknox2	chr9	-	36698566	36954899	3539	16.753	0	0.447378	0	-1	5.04271	3.49489	145	87	116	119	17.6956	16.4164	15.2424	14.2682
Srp54c	Srp54c	chr12	+	56331464	56364007	1526	16.7251	0	0.224139	0	0	134.943	105.643	1819	858	1802	1261	46.6012	41.2858	45.1606	38.3046
Lpcat2	Lpcat2	chr8	+	95379248	95443178	2800	16.703	0	0.983853	0	0	0.934066	0.413534	21	13	15	7	7.05704	6.60854	5.66482	3.44957
Car2	Car2	chr3	+	14886425	14900770	1790	16.6929	0	0.337285	0	0	21.8737	16.3775	321	188	271	286	25.1374	23.2062	22.396	21.3105
Srp54a	Srp54a	chr12	+	56181482	56365681	5938	16.6835	0	0.214611	0	0	56.6106	44.4328	3007	1363	2977	2036	53.2723	47.3871	51.8156	44.5671
Runx1	Runx1	chr16	-	92601710	92826311	7369	16.6798	0	0.51055	0	0	1.91029	1.27847	107	76	93	86	15.3763	15.4182	13.7469	12.2504
Hpse2	Hpse2	chr19	-	42863084	43462845	2175	16.6503	0	0.366851	0	1.22239	10.7869	7.76769	209	96	152	169	20.8708	17.1795	17.2749	16.7961
Klf5	Klf5	chr14	+	99697909	99712628	1725	16.6244	0	1.02744	0	0	1.87291	0.884821	23	19	9	20	7.38241	7.97479	4.33679	6.02401
Mtap2	Mtap2	chr1	+	66221902	66489157	5520	16.4836	0	0.313638	0	-1.48543	16.9314	13.0435	702	513	726	642	34.2507	34.6795	33.4314	29.9243
Fras1	Fras1	chr5	+	96802973	97213747	15848	16.466	0	0.261506	0	-1.65208	7.1448	5.57932	960	512	851	829	38.2253	34.6551	35.4172	33.0073
Pcsk6	Pcsk6	chr7	+	73007021	73195272	4298	16.3686	0	0.414627	0	1.41504	4.49225	3.15936	162	89	129	129	18.6141	16.5899	16.0139	14.8163
H2-K1	H2-K1	chr17	-	34132956	34137278	1646	16.3639	0	-0.63585	0	-1.45943	2.804	4.41261	31	29	53	85	8.54537	9.78834	10.5434	12.1831
Ism1	Ism1	chr2	+	139503913	139584317	2944	16.3636	0	-0.468433	0	0	4.15447	5.63144	89	70	142	173	14.1094	14.8385	16.7416	16.9783
Sh3tc1	Sh3tc1	chr5	-	36039828	36071925	4549	16.3443	0	-0.752515	0	-1.41504	0.794765	1.31897	28	19	47	67	8.13171	7.97479	9.95563	10.8866
Cml3	Cml3	chr6	-	85710624	85715738	1966	16.2885	0	-1.28569	0	0	0.391267	0.990523	7	3	14	23	3.99599	3.02199	5.46773	6.46436
Snhg6	Snhg6	chr1	-	9932105	9934199	407	16.2026	0	-0.639645	0	0	9.45001	15.5179	23	27	33	87	7.38241	9.45802	8.39278	12.3173
Armc7	Armc7	chr11	+	115336990	115351780	2208	16.194	0	0.707991	0	0	3.10061	1.83543	53	36	28	49	11.054	10.8522	7.7445	9.37401
A330021E22Rik	A330021E22Rik	chr5	-	5580981	5664232	3245	16.1348	0	1.32795	0	0	0.568923	0.210851	11	13	4	9	5.08126	6.60854	2.75288	3.96296
Gm10560	Gm10560	chr4	-	155395753	155397933	843	16.0582	0	1.1531	0	0	2.37248	0.936505	16	10	7	8	6.15798	5.78779	3.78444	3.7153
Fmod	Fmod	chr1	+	135934091	135944854	2859	16.0438	0	0.578963	0	0	4.00893	2.6325	79	70	65	78	13.3429	14.8385	11.6148	11.699
Tmsb15b2	Tmsb15b2	chrX	-	133489804	133492518	81	16.0053	0	-1.3083	0	0	7.59734	20.7927	4	4	17	15	2.91825	3.55695	6.03781	5.19766
Alms1-ps2	Alms1-ps2	chr6	+	85742110	85754050	1169	15.9	0	-0.671566	0	-3.06609	4.67197	7.11359	44	27	80	78	10.1169	9.45802	12.8088	11.699
Gm6583	Gm6583	chr5	-	112782820	112785053	2233	15.8604	0	1.48531	0	0	0.551173	0.164989	6	10	4	3	3.67225	5.78779	2.75288	2.08751
Zfp53	Zfp53	chr17	+	21625951	21647441	3079	15.7	0	-0.503232	0	0	2.97299	4.13668	64	55	119	123	12.0848	13.2544	15.4247	14.4904
Vps36	Vps36	chr8	+	23303331	23329069	1277	15.6943	0	-0.321307	0	0	37.2267	45.1304	350	268	526	569	26.0666	26.9566	29.5454	28.5198
Sh3rf3	Sh3rf3	chr10	+	58276106	58601664	5781	15.6856	0	0.916885	0	0	0.479023	0.218502	26	10	14	10	7.84185	5.78779	5.46773	4.19558
Bhlha9	Bhlha9	chr11	+	76485971	76487178	1207	15.6586	0	0.527792	0	0	9.1135	5.97392	92	51	60	77	14.3299	12.7925	11.1832	11.6279
Gdap10	Gdap10	chr12	+	33508980	33511773	2793	15.5813	0	0.966772	0	0	0.908866	0.41457	24	9	7	15	7.53912	5.48366	3.78444	5.19766
Itga1	Itga1	chr13	-	115748288	115892172	5982	15.5758	0	-0.645686	0	-1.40808	1.22161	1.76846	65	30	110	91	12.1734	9.94866	14.8696	12.5808
Mapkapk3	Mapkapk3	chr9	-	107157257	107192208	2816	15.5133	0	0.686885	0	0	3.05944	1.92509	52	60	39	64	10.9546	13.8065	9.10121	10.6522
1190002N15Rik	1190002N15Rik	chr9	-	94418282	94438500	3950	15.5055	0	0.274382	0	0	20.9932	16.3358	662	416	682	544	33.5212	32.0889	32.6613	28.0065
Krt14	Krt14	chr11	-	100064475	100068824	1660	15.4733	0	0.39156	0	0	20.8063	15.5358	241	208	233	257	22.2228	24.2365	20.9558	20.3224
Pign	Pign	chr1	-	107414998	107560253	6777	15.4687	0	-0.278054	0	-1.9386	6.14068	7.44003	267	274	437	521	23.2349	27.2032	27.4194	27.5182
Frem2	Frem2	chr3	-	53317859	53461277	12348	15.4678	0	0.272795	0	0	10.8706	8.55455	1075	670	987	1020	39.6893	38.0744	37.3027	35.5955
Stag3	Stag3	chr5	+	138721736	138753621	4228	15.4409	0	0.695235	0	0	1.91034	1.18259	49	56	41	54	10.6497	13.367	9.32349	9.82206
4931403G20Rik	4931403G20Rik	chr12	+	70944672	70954658	1796	15.4265	0	0.689729	0	0	3.34076	1.96343	49	29	27	40	10.6497	9.78834	7.60718	8.49696
Crip2	Crip2	chr12	+	114378446	114383717	1439	15.3955	0	-0.436758	0	0	9.78243	12.9476	107	76	144	210	15.3763	15.4182	16.85	18.5544
Lancl1	Lancl1	chr1	-	67047090	67085446	4461	15.3797	0	0.316332	0	0	16.8813	13.1078	559	420	540	571	31.4528	32.2054	29.8538	28.5601
Csf1r	Csf1r	chr18	+	61265225	61290793	3875	15.3166	0	0.419777	0	-1.32193	4.36725	3.06961	144	76	104	122	17.6395	15.4182	14.4852	14.4352
Grem2	Grem2	chr1	-	176763915	176851950	3745	15.3156	0	-0.844305	0	0	0.472425	0.899445	9	14	31	33	4.57291	6.85788	8.14061	7.73413
Btk	Btk	chrX	-	131076879	131117679	2535	15.3006	0	0.950762	0	0	0.879988	0.373715	25	4	8	10	7.69219	3.55695	4.07035	4.19558
Itga2b	Itga2b	chr11	-	102314610	102331197	3437	15.2808	0	0.702085	0	0	1.38761	0.765662	49	13	17	33	10.6497	6.60854	6.03781	7.73413
Zfp771	Zfp771	chr7	+	134388039	134398315	1230	15.2009	0	-0.476525	0	0	12.3202	16.2174	135	62	147	232	17.1241	14.0202	17.011	19.4105
4930578N16Rik	4930578N16Rik	chr2	-	69596113	69627543	1731	15.1846	0	0.869743	0	0	1.99973	1.00337	29	16	15	18	8.27226	7.32801	5.66482	5.70931
Gm8348	Gm8348	chr14	+	3518337	6994984	3426	15.1841	0	1.37135	0	0	0.314338	0.0921744	8	6	4	2	4.29463	4.43521	2.75288	1.60783
AA388235	AA388235	chr17	+	34118436	34122303	3867	15.1447	0	0.7416	0	0	1.75051	1.048	38	50	38	39	9.42987	12.6739	8.98765	8.39288
Dsg3	Dsg3	chr18	+	20668804	20699811	4108	15.1264	0	1.27537	0	0	0.374504	0.140932	9	11	4	7	4.57291	6.07516	2.75288	3.44957
Pigh	Pigh	chr12	-	80181657	80190657	1366	15.1046	0	0.470478	0	0	10.6431	7.35917	112	77	91	100	15.7063	15.5122	13.6075	13.1511
1190007F08Rik	1190007F08Rik	chr4	-	153394578	153400153	2399	15.0222	0	-0.768892	0	-1.25054	1.15433	1.97451	20	16	37	53	6.88779	7.32801	8.87239	9.7344
St8sia1	St8sia1	chr6	-	142770060	142912972	8995	14.9967	0	0.495442	0	0	1.38539	0.936193	103	59	66	94	15.1058	13.6982	11.6989	12.7742
Lrrc4b	Lrrc4b	chr7	+	51697856	51718714	2719	14.9722	0	0.672657	0	1	2.1784	1.27756	49	28	31	35	10.6497	9.62485	8.14061	7.96071
Olfm2	Olfm2	chr9	-	20472429	20532658	1525	14.9024	0	0.855087	0	0	2.26986	1.17343	30	15	10	24	8.4101	7.09736	4.58703	6.60387
3830408C21Rik	3830408C21Rik	chr13	+	107812649	107823598	1898	14.8853	0	1.12148	0	0	1.01321	0.41595	15	10	6	9	5.9598	5.78779	3.47453	3.96296
Spnb1	Spnb1	chr12	-	77681474	77811534	10394	14.879	0	0.269834	0	-1.16993	4.0926	3.14959	373	180	316	306	26.7644	22.7729	23.9348	21.954
Esrp1	Esrp1	chr4	-	11259184	11313930	3864	14.8619	0	0.349716	0	0	10.2126	7.73673	294	219	277	291	24.2168	24.7739	22.6108	21.4741
Scn1a	Scn1a	chr2	-	66108838	66278894	8287	14.8439	0	-1.30758	0	0	0.074259	0.196884	5	3	15	16	3.31656	3.02199	5.66482	5.37415
Art4	Art4	chr6	-	136796971	136806121	2384	14.8338	0	0.573759	0	0	2.83944	1.72201	65	23	37	41	12.1734	8.75306	8.87239	8.59959
Cluap1	Cluap1	chr16	+	3909008	3941147	1595	14.8233	0	0.376735	0	0	14.1789	10.3613	183	111	151	163	19.6684	18.3607	17.2226	16.5179
Dock10	Dock10	chr1	-	80497647	80755128	7303	14.7977	0	-0.488764	0	-1.19265	1.59049	2.13323	95	56	134	162	14.5465	13.367	16.2986	16.471
Hoxb9	Hoxb9	chr11	+	96132643	96137907	2699	14.7708	0	0.92016	0	0	0.99752	0.46801	23	12	13	11	7.38241	6.34813	5.26252	4.41544
Zfyve21	Zfyve21	chr12	+	113052380	113066599	1310	14.6949	0	-0.492643	0	0	7.57487	10.3254	78	51	110	147	13.2634	12.7925	14.8696	15.7455
Angpt1	Angpt1	chr15	-	42256270	42508341	4076	14.6898	0	-0.477584	0	-1.16993	3.49136	4.58396	121	64	169	186	16.2797	14.23	18.135	17.5536
Igfbp3	Igfbp3	chr11	-	7106095	7113926	2440	14.6867	0	-0.240773	0	0	26.2295	31.277	428	404	513	937	28.3114	31.7334	29.2533	34.5279
Coro1a	Coro1a	chr7	-	133843287	133848268	1597	14.6503	0	0.441127	0	0	13.3423	9.65626	151	126	127	166	18.027	19.4461	15.8982	16.6577
Szt2	Szt2	chr4	-	118035344	118081868	10953	14.6484	0	0.245157	0	-2.07039	6.54545	5.156	622	310	524	549	32.7527	28.6026	29.5009	28.1106
Fdx1l	Fdx1l	chr9	-	20871963	20877958	126	14.6287	0	-1.49726	0	0	4.2735	11.6959	7	0	14	14	3.99599	-0.0141299	5.46773	5.0144
Emp3	Emp3	chr7	-	53173392	53176796	972	14.5561	0	0.6079	0	0	7.99304	5.03574	65	36	30	63	12.1734	10.8522	8.01108	10.5726
Hbb-y	Hbb-y	chr7	-	111000267	111001721	619	14.4975	0	0.260547	0	0	3633.03	2876.2	18392	10843	16226	17601	76.641	74.4063	73.8533	72.7824
Cd59b	Cd59b	chr2	+	103911166	103925114	796	14.4898	0	-1.27915	0	0	0.579822	1.71912	2	4	11	15	1.91187	3.55695	4.82353	5.19766
Dtx4	Dtx4	chr19	-	12540825	12576486	5770	14.4858	0	0.496723	0	0	2.10639	1.43209	93	65	74	83	14.4026	14.3336	12.3475	12.0471
Ankrd9	Ankrd9	chr12	-	112213562	112217231	2558	14.4788	0	-0.848718	0	-1.58496	0.992362	1.72832	23	10	30	54	7.38241	5.78779	8.01108	9.82206
Sfi1	Sfi1	chr11	-	3031852	3093466	3930	14.4693	0	-0.378398	0	-1.62449	3.21002	4.24535	82	82	110	207	13.5782	15.9723	14.8696	18.4334
BC031361	BC031361	chr16	-	38085149	38089346	3937	14.4687	0	0.825754	0	0	1.28954	0.735265	29	37	21	34	8.27226	10.9943	6.71551	7.84836
4931417G12Rik	4931417G12Rik	chr6	-	113546755	113550709	1358	14.4609	0	1.2571	0	0	1.07624	0.387567	10	9	5	5	4.83426	5.48366	3.13404	2.84519
Fzd5	Fzd5	chr1	-	64777131	64784324	6914	14.4495	0	0.55235	0	0	1.22383	0.784069	71	39	47	56	12.6901	11.272	9.95563	9.99466
Laptm5	Laptm5	chr4	+	130469248	130492063	2398	14.442	0	0.422162	0	0	6.60807	4.67495	131	75	96	117	16.8883	15.3234	13.9529	14.1555
Katnal2	Katnal2	chr18	-	77231938	77286035	1673	14.4188	0	0.683426	0	1.08746	3.17256	1.8561	36	33	40	19	9.18731	10.4121	9.21314	5.869
Osr2	Osr2	chr15	+	35225866	35233060	1710	14.4009	0	-0.253464	0	0	8.68196	11.1419	59	134	141	221	11.6296	19.9914	16.687	18.9893
Xkr6	Xkr6	chr14	+	64225366	64439247	2537	14.3406	0	-1.63092	0	0	0.0909615	0.373421	2	1	7	11	1.91187	1.52601	3.78444	4.41544
Chst10	Chst10	chr1	-	38920717	38955005	3119	14.3267	0	0.402175	0	0	7.07821	5.18047	166	121	141	166	18.8213	19.0939	16.687	16.6577
Pcdh10	Pcdh10	chr3	+	45182319	45238501	11643	14.3245	0	-0.249486	0	0	2.95985	3.57115	203	245	352	438	20.6024	25.9718	25.0595	25.6095
Wnk2	Wnk2	chr13	-	49131670	49243383	6613	14.3214	0	0.371647	0	-1.28011	3.32678	2.44335	184	102	131	176	19.7166	17.6646	16.1286	17.1133
Ngfr	Ngfr	chr11	-	95430139	95449012	3401	14.294	0	0.28487	0	0	9.20544	6.99485	277	130	229	223	23.6063	19.7214	20.7954	19.0668
Hist1h4i	Hist1h4i	chr13	-	22132684	22133221	537	14.2729	0	-0.5745	0	0	10.457	15.3876	42	31	62	95	9.89415	10.106	11.3582	12.8379
Adrbk2	Adrbk2	chr5	-	113339497	113444534	7560	14.2667	0	0.474444	0	0	1.57713	1.07212	102	53	64	90	15.0373	13.0259	11.53	12.5155
Pcdh9	Pcdh9	chr14	-	93412919	94287951	5525	14.2312	0	-0.793353	0	-1.51457	0.417682	0.733508	15	15	38	39	5.9598	7.09736	8.98765	8.39288
Ndrg1	Ndrg1	chr15	-	66760879	66801203	2890	14.2179	0	0.611007	0	0	3.32712	2.18539	63	62	44	76	11.9953	14.0202	9.64568	11.5563
BC029722	BC029722	chr2	-	155643467	155644939	755	14.2157	0	0.534409	0	0	12.2262	8.01673	72	48	57	58	12.7739	12.4328	10.9145	10.1638
Ntn3	Ntn3	chr17	-	24340790	24346332	4807	14.1833	0	-0.300128	0	0	9.92143	11.8796	355	265	492	593	26.2211	26.8318	28.7687	28.9964
Hs3st1	Hs3st1	chr5	-	40005173	40035870	1685	14.0961	0	-0.832574	0	0	1.18694	2.15524	14	12	28	41	5.754	6.34813	7.7445	8.59959
S100a13	S100a13	chr3	+	90318681	90328503	682	14.0027	0	0.776871	0	0	6.42905	3.6271	32	25	18	29	8.6782	9.11353	6.21501	7.25652
Nlrp10	Nlrp10	chr7	-	116065366	116073672	4483	13.9959	0	-1.15811	0	0	0.257383	0.540052	12	3	25	21	5.31588	3.02199	7.32366	6.1747
D130020L05Rik	D130020L05Rik	chr12	+	102320660	102327137	2126	13.9904	0	0.679399	0	0	2.06238	1.16354	37	20	29	18	9.30952	8.17741	7.87909	5.70931
Bend7	Bend7	chr2	+	4638876	4723192	3837	13.9631	0	0.878358	0	0	0.902147	0.48009	19	26	19	16	6.71369	9.28765	6.38674	5.37415
Slc2a10	Slc2a10	chr2	+	165329477	165345411	3347	13.9433	0	0.667525	0	0	1.79265	1.08503	46	32	28	41	10.3339	10.2604	7.7445	8.59959
Phactr1	Phactr1	chr13	+	42775991	43233881	5908	13.9171	0	0.600788	0	0	1.06765	0.650323	53	29	39	34	11.054	9.78834	9.10121	7.84836
Hoxb7	Hoxb7	chr11	+	96147959	96151477	1269	13.9069	0	0.759585	0	0	3.09147	1.70047	30	21	22	19	8.4101	8.3744	6.87327	5.869
Kdm5d	Kdm5d	chrY	+	234230	280254	5471	13.8407	0	0.282097	0	-1.58496	7.92992	6.09915	332	232	411	223	25.4967	25.3849	26.7364	19.0668
Cyp2s1	Cyp2s1	chr7	-	26587494	26601549	2621	13.7327	0	1.07442	0	0	0.70437	0.301211	14	10	6	9	5.754	5.78779	3.47453	3.96296
Asl	Asl	chr5	-	130487372	130500201	1529	13.7145	0	-0.414516	0	-1.67807	6.33899	8.50229	62	64	107	140	11.9051	14.23	14.679	15.3923
Ccdc159	Ccdc159	chr9	+	21731914	21740316	1545	13.6837	0	1.04814	0	0	1.19492	0.510986	16	8	5	10	6.15798	5.15978	3.13404	4.19558
Dnahc7b	Dnahc7b	chr1	+	46123582	46430395	12318	13.6756	0	0.456361	0	1.22239	0.861778	0.581092	89	49	77	59	14.1094	12.554	12.5806	10.2471
Sgsm2	Sgsm2	chr11	-	74662765	74710582	4760	13.6703	0	0.372986	0	0	4.00776	2.93012	161	87	115	150	18.5618	16.4164	15.181	15.8939
Nedd4l	Nedd4l	chr18	+	65047409	65377480	8626	13.6617	0	-0.364786	0	-1.9386	1.85486	2.36128	111	97	172	215	15.641	17.2616	18.2812	18.7538
Mkx	Mkx	chr18	-	6934963	7004777	3201	13.6614	0	0.418853	0	-1.28951	7.47363	5.54103	159	152	153	184	18.4565	21.1454	17.3271	17.4667
2810055F11Rik	2810055F11Rik	chr12	-	73174414	73186300	1705	13.6591	0	-0.571982	0	-1.11548	2.39116	3.67341	24	29	47	72	7.53912	9.78834	9.95563	11.2645
Chst5	Chst5	chr8	-	114413034	114434099	1935	13.6494	0	1.00134	0	0	1.27211	0.598395	17	15	9	13	6.34929	7.09736	4.33679	4.82359
Tns4	Tns4	chr11	-	98926991	98950620	4755	13.6452	0	0.614012	0	0	1.47213	0.929769	50	41	40	44	10.7525	11.5419	9.21314	8.89925
Nfkbib	Nfkbib	chr7	-	29543269	29551543	1635	13.6118	0	-0.476176	0	-1.8365	6.86897	9.14212	94	52	118	166	14.4747	12.9098	15.3642	16.6577
Extl1	Extl1	chr4	-	133912287	133928462	4114	13.601	0	-1.06565	0	0	0.205677	0.473352	5	6	15	22	3.31656	4.43521	5.66482	6.32139
H2-Q2	H2-Q2	chr17	+	35479277	35482667	1099	13.5734	0	-1.07749	0	-2.926	0.489956	1.29304	2	5	5	22	1.91187	4.02096	3.13404	6.32139
Atp8a1	Atp8a1	chr5	-	68009379	68238670	8248	13.4993	0	0.350654	0	0	2.5554	1.88243	170	104	161	134	19.0255	17.8225	17.7372	15.0815
Gapdhs	Gapdhs	chr7	-	31514905	31524375	1317	13.4774	0	0.815983	0	0	3.09561	1.71842	25	28	21	22	7.69219	9.62485	6.71551	6.32139
Lrp1	Lrp1	chr10	-	126975213	127058204	14891	13.4715	0	0.171486	0	0	23.9071	19.4254	3286	1342	2837	2659	54.4523	47.1814	51.1756	48.0992
Rusc1	Rusc1	chr3	-	88887900	88897285	3842	13.4326	0	-0.483175	0	-1.32193	2.10227	2.89049	60	45	87	124	11.7223	12.0604	13.3236	14.5453
Dsg2	Dsg2	chr18	+	20716616	20763027	5729	13.3832	0	0.384585	0	1.19265	5.41107	4.10653	208	195	201	246	20.8265	23.5751	19.6178	19.9285
Ntn1	Ntn1	chr11	-	68022865	68200328	5738	13.3724	0	0.315965	0	-1.12553	11.9447	9.41094	490	401	456	570	29.8818	31.6432	27.8995	28.54
Cdkl3	Cdkl3	chr11	+	51817722	51898169	3507	13.3333	0	0.552942	0	1.37851	2.41276	1.5758	64	46	50	55	12.0848	12.186	10.2545	9.90881
Zfp534	Zfp534	chr4	-	147047611	147076662	2884	13.3143	0	0.470246	0	0	3.04065	2.00745	75	39	66	44	13.0213	11.272	11.6989	8.89925
Fsd1	Fsd1	chr17	+	56125933	56136304	1748	13.3132	0	-0.391491	0	-1.88753	7.04101	9.18343	86	74	124	181	13.8847	15.2279	15.7227	17.3353
Fam20c	Fam20c	chr5	+	139231034	139286017	3001	13.313	0	0.850349	0	0	1.12783	0.596292	24	20	15	19	7.53912	8.17741	5.66482	5.869
Thrb	Thrb	chr14	+	18493473	18870602	6555	13.2964	0	1.20052	0	0	0.18776	0.0642338	9	7	7	1	4.57291	4.81214	3.78444	0.996173
Aldh1b1	Aldh1b1	chr4	+	45811893	45817480	2302	13.2932	0	-1.19534	0	0	0.200495	0.571585	2	4	7	18	1.91187	3.55695	3.78444	5.70931
8030462N17Rik	8030462N17Rik	chr18	-	77872019	77952749	3418	13.27	0	0.344017	0	0	9.51974	7.26802	239	184	227	245	22.1419	22.9912	20.7145	19.8922
A930015D03Rik	A930015D03Rik	chr17	+	36131448	36175119	799	13.2407	0	-0.498756	0	0	7.22056	10.3419	36	39	68	89	9.18731	11.272	11.8649	12.4499
L3mbtl3	L3mbtl3	chr10	-	25995257	26094991	3411	13.221	0	-0.269064	0	0	20.7474	24.3485	524	396	710	868	30.677	31.4915	33.1561	33.5752
Frk	Frk	chr10	+	34203205	34331036	4803	13.2072	0	0.469419	0	0	2.51445	1.74233	92	65	76	83	14.3299	14.3336	12.5035	12.0471
Zpld1	Zpld1	chr16	-	55225287	55283350	2589	13.1786	0	-1.48628	0	0	0.178269	0.508223	6	0	9	16	3.67225	-0.0141299	4.33679	5.37415
Aim1l	Aim1l	chr4	+	133624366	133648419	4761	13.1623	0	0.846561	0	0	0.565492	0.287423	22	13	12	14	7.22181	6.60854	5.04819	5.0144
Kcnq1ot1	Kcnq1ot1	chr7	-	150399015	150482452	83316	13.1331	0	0.185257	0	0	0.358228	0.274794	302	86	282	153	24.4956	16.3288	22.7874	16.0406
Apobec1	Apobec1	chr6	-	122527809	122552462	2265	13.1163	0	1.04177	0	0	0.679233	0.278843	12	8	8	4	5.31588	5.15978	4.07035	2.49171
Rorc	Rorc	chr3	+	94176747	94202161	2503	13.0896	0	-1.46215	0	0	0.122929	0.399521	3	1	8	11	2.46012	1.52601	4.07035	4.41544
Sct	Sct	chr7	-	148464236	148465030	507	13.0714	0	1.13205	0	0	2.731	1.0381	13	5	3	7	5.5397	4.02096	2.31535	3.44957
Tcfap2c	Tcfap2c	chr2	+	172375092	172384121	3068	13.0654	0	0.332157	0	1.58496	5.91716	4.34022	160	76	132	121	18.5092	15.4182	16.1855	14.3798
Zfp185	Zfp185	chrX	+	70232677	70276882	3557	13.0628	0	0.568065	0	0	2.11933	1.37609	64	34	27	66	12.0848	10.5613	7.60718	10.8091
2010009K17Rik	2010009K17Rik	chr2	-	157896099	157917533	570	13.0419	0	0.911379	0	0	2.69906	1.10803	16	4	10	2	6.15798	3.55695	4.58703	1.60783
Gm20337	Gm20337	chr12	-	82043638	82046386	1142	13.0391	0	-1.42762	0	0	0.269433	0.875657	3	1	5	14	2.46012	1.52601	3.13404	5.0144
Cdh24	Cdh24	chr14	-	55250828	55260201	2728	13.0325	0	-0.315895	0	-1.18903	9.05143	11.0742	180	141	240	334	19.5227	20.4515	21.2323	22.8092
Frmd4b	Frmd4b	chr6	-	97236860	97567651	5029	13.0261	0	0.28763	0	-2	10.2635	8.07945	402	269	357	415	27.6	26.998	25.2092	25.0343
Mamdc2	Mamdc2	chr19	-	23377098	23522812	3338	13.0186	0	-1.13472	0	0	0.276536	0.599161	9	3	17	21	4.57291	3.02199	6.03781	6.1747
Cpne2	Cpne2	chr8	+	97056927	97094429	2302	13.016	0	-0.673703	0	-1.58496	1.50371	2.35493	26	19	48	55	7.84185	7.97479	10.0564	9.90881
Gpr161	Gpr161	chr1	+	167225896	167251982	1943	12.9644	0	0.326929	0	0	13.7377	10.4288	216	131	178	207	21.1777	19.7894	18.5688	18.4334
Bscl2	Bscl2	chr19	+	8911956	8923173	1812	12.9238	0	-0.339294	0	0	8.23569	10.4566	98	96	149	211	14.7592	17.1795	17.1172	18.5945
Ppp1r3c	Ppp1r3c	chr19	-	36806220	36811094	2676	12.9166	0	-0.519885	0	0	1.40853	2.14381	18	31	44	65	6.53435	10.106	9.64568	10.731
Nrcam	Nrcam	chr12	+	45429871	45702833	7581	12.9028	0	1.00324	0	0	0.284111	0.131909	15	13	8	11	5.9598	6.60854	4.07035	4.41544
Tmem143	Tmem143	chr7	+	53152438	53172783	2169	12.8781	0	-0.461954	0	-1.85798	4.22031	5.6781	70	49	97	137	12.6057	12.554	14.0207	15.2378
Olfm1	Olfm1	chr2	+	28048612	28086256	3428	12.877	0	0.297565	0	0	12.252	9.56519	327	219	293	330	25.3345	24.7739	23.1685	22.6901
Snord87	Snord87	chr1	-	9932550	9932624	74	12.8703	0	-0.79436	0	0	11.4345	24.8933	0	11	12	23	-0.0141299	6.07516	5.04819	6.46436
Gm9199	Gm9199	chr14	+	73425409	73426697	1288	12.8634	0	-0.562532	0	0	4.65839	6.61981	44	34	93	69	10.1169	10.5613	13.7469	11.0396
Afp	Afp	chr5	+	90919739	90937933	2086	12.8248	0	0.574108	0	1.1375	4.83074	3.30524	75	56	19	112	13.0213	13.367	6.38674	13.869
Cdh13	Cdh13	chr8	+	120807654	121847348	2290	12.8202	0	0.821859	0	0	1.41082	0.758446	23	19	15	18	7.38241	7.97479	5.66482	5.70931
Nrn1	Nrn1	chr13	-	36817494	36826323	1595	12.7939	0	1.28799	0	0	0.675187	0.230985	6	8	4	3	3.67225	5.15978	2.75288	2.08751
Cldn8	Cldn8	chr16	-	88561070	88563428	2358	12.7801	0	0.697783	0	0	1.89209	1.11602	31	27	26	24	8.54537	9.45802	7.46696	6.60387
Treml1	Treml1	chr17	+	48499240	48506471	1220	12.7457	0	1.30827	0	0	0.882724	0.301984	7	7	2	5	3.99599	4.81214	1.79338	2.84519
Dclre1c	Dclre1c	chr2	+	3341402	3378389	6008	12.7422	0	0.431864	0	1	2.20219	1.55932	106	66	79	99	15.3092	14.4362	12.7333	13.0891
Zfp874a	Zfp874a	chr13	-	67541366	67552560	3240	12.7274	0	0.393953	0	0	4.58215	3.2976	119	74	103	100	16.1545	15.2279	14.42	13.1511
Edn1	Edn1	chr13	+	42396638	42403358	2344	12.6957	0	1.21724	0	0	0.459438	0.157176	9	5	3	4	4.57291	4.02096	2.31535	2.49171
Itpr2	Itpr2	chr6	-	146060001	146450434	8331	12.6678	0	0.6039	0	0	0.674035	0.416959	44	29	34	32	10.1169	9.78834	8.51563	7.61794
Pomt1	Pomt1	chr2	+	32092202	32110525	2821	12.6443	0	0.37639	0	-1.58496	7.44417	5.54115	158	115	138	159	18.4036	18.6588	16.522	16.3291
Camkv	Camkv	chr9	+	107838250	107852022	3031	12.6144	0	-0.532402	0	0	2.10644	2.95195	53	30	63	107	11.054	9.94866	11.4445	13.5753
Gm5424	Gm5424	chr10	+	61533769	61535319	1550	12.6086	0	0.513992	0	0	5.50868	3.66723	66	45	54	54	12.2613	12.0604	10.6376	9.82206
Ptpn6	Ptpn6	chr6	-	124670735	124688727	2410	12.597	0	0.584196	0	1.26303	2.87265	1.83446	50	40	44	40	10.7525	11.4079	9.64568	8.49696
Mir324	Mir324	chr11	+	69825544	69825633	89	12.5858	0	-1.01996	0	0	6.05013	15.3755	1	6	10	16	1.20346	4.43521	4.58703	5.37415
Abhd4	Abhd4	chr14	+	54873803	54888844	2749	12.5648	0	0.302114	0	-1.37851	21.4624	17.0588	440	327	356	535	28.6286	29.2203	25.1794	27.8173
Ccdc22	Ccdc22	chrX	-	7170934	7182546	1666	12.5604	0	-0.373373	0	0	12.3742	15.2903	168	100	222	262	18.9238	17.5049	20.5102	20.4978
9230110C19Rik	9230110C19Rik	chr9	-	8021671	8042823	1592	12.5555	0	0.450466	0	0	9.76034	7.04179	106	96	96	117	15.3092	17.1795	13.9529	14.1555
Ankrd61	Ankrd61	chr5	-	144651611	144655936	1496	12.5516	0	0.822996	0	0	1.43974	0.703631	17	11	16	4	6.34929	6.07516	5.85461	2.49171
Myo5b	Myo5b	chr18	+	74602272	74931131	6647	12.532	0	-0.554923	0	0	0.659638	0.973926	30	27	50	73	8.4101	9.45802	10.2545	11.3383
Hs3st6	Hs3st6	chr17	+	24889947	24895629	1220	12.5159	0	-1.2882	0	0	0.441362	1.12166	5	2	15	11	3.31656	2.37563	5.66482	4.41544
Grhl1	Grhl1	chr12	+	25257151	25302256	3530	12.5123	0	0.907673	0	0	0.610155	0.298196	17	11	8	12	6.34929	6.07516	4.07035	4.62431
Lrrc23	Lrrc23	chr6	-	124719880	124729736	1470	12.4973	0	1.13875	0	0	0.837258	0.322234	10	6	3	6	4.83426	4.43521	2.31535	3.16156
Irx2	Irx2	chr13	+	72766425	72771642	2463	12.4861	0	0.520244	0	0	3.21684	2.11552	65	38	46	53	12.1734	11.1342	9.8536	9.7344
Wscd2	Wscd2	chr5	+	113919466	114039679	4302	12.4771	0	0.761258	0	0	0.607946	0.305855	27	7	13	12	7.98829	4.81214	5.26252	4.62431
Spint2	Spint2	chr7	-	30041348	30066996	1460	12.4664	0	0.349305	0	0	38.1454	30.173	371	353	302	535	26.705	30.1178	23.4732	27.8173
E330009J07Rik	E330009J07Rik	chr6	-	40357496	40386132	1951	12.4202	0	-0.506372	0	0	3.94275	5.39534	63	37	83	117	11.9953	10.9943	13.0324	14.1555
Cryl1	Cryl1	chr14	-	57893870	58017320	1410	12.413	0	0.430074	0	0	7.63775	5.30049	96	44	59	83	14.6178	11.9333	11.0945	12.0471
Gm15708	Gm15708	chr5	+	145037929	145041383	1732	12.3923	0	1.20936	0	0	0.843844	0.334265	10	9	2	9	4.83426	5.48366	1.79338	3.96296
Sema4f	Sema4f	chr6	-	82861878	82889744	5014	12.388	0	0.674419	0	0	1.02789	0.629815	35	32	26	34	9.06316	10.2604	7.46696	7.84836
Pla2r1	Pla2r1	chr2	-	60257095	60391318	5569	12.3812	0	0.477996	0	1	1.80947	1.24751	78	53	59	73	13.2634	13.0259	11.0945	11.3383
Lum	Lum	chr10	+	97028134	97035337	2075	12.3809	0	0.555754	0	0	5.67192	3.95688	55	98	84	72	11.2498	17.3432	13.1059	11.2645
4833442J19Rik	4833442J19Rik	chr6	+	149090118	149099692	1477	12.3705	0	0.556653	0	0	4.94766	3.2427	53	42	44	47	11.054	11.674	9.64568	9.18756
Ripk4	Ripk4	chr16	-	97963548	97985362	3550	12.3692	0	0.488899	0	0	3.72698	2.65382	90	82	66	113	14.1834	15.9723	11.6989	13.9268
Mettl10	Mettl10	chr7	-	140019143	140044330	1077	12.3683	0	-0.330992	0	0	17.0702	21.1113	130	109	196	236	16.8287	18.2091	19.3966	19.5605
Scarf2	Scarf2	chr16	+	17797374	17808380	3302	12.3658	0	-0.263689	0	0	23.2027	27.1128	596	400	668	1033	32.2303	31.613	32.4074	35.7557
Cldn23	Cldn23	chr8	-	36887762	36889613	1851	12.3303	0	0.894784	0	0	1.41296	0.739287	17	17	9	17	6.34929	7.55066	4.33679	5.54452
Slco2b1	Slco2b1	chr7	-	106806313	106859850	4381	12.3239	0	0.714819	0	0	0.930592	0.540612	32	21	17	28	8.6782	8.3744	6.03781	7.1314
Msx1as	Msx1as	chr5	+	38211802	38213990	1051	12.3158	0	0.438781	0	0	14.1989	10.2659	108	86	86	119	15.443	16.3288	13.2515	14.2682
Inpp1	Inpp1	chr1	-	52846263	52874532	1774	12.2906	0	0.471176	0	0	5.7237	3.94589	82	50	56	77	13.5782	12.6739	10.8231	11.6279
Thada	Thada	chr17	-	84589395	84865548	7896	12.2524	0	0.242563	0	-1.848	6.722	5.33248	434	256	432	368	28.4709	26.4509	27.2905	23.7844
Six1	Six1	chr12	-	74142813	74147699	2849	12.2493	0	-0.245454	0	0	10.53	12.5806	196	194	264	417	20.2826	23.5229	22.1414	25.0852
Prkcq	Prkcq	chr2	+	11094008	11222853	3313	12.2378	0	-1.01762	0	0	0.394715	0.762546	13	4	22	26	5.5397	3.55695	6.87327	6.87336
Prune2	Prune2	chr19	+	17030607	17298422	12512	12.227	0	0.737758	0	0	0.245918	0.134608	28	12	12	20	8.13171	6.34813	5.04819	6.02401
6430562O15Rik	6430562O15Rik	chr13	-	100180790	100182781	1407	12.2126	0	-0.617091	0	0	2.24154	3.51625	19	22	43	51	6.71369	8.56616	9.5397	9.55621
Ppm1e	Ppm1e	chr11	-	87040407	87172496	6315	12.2074	0	0.433269	0	0	1.32773	0.891778	78	31	56	51	13.2634	10.106	10.8231	9.55621
Cox16	Cox16	chr12	-	82571690	82586097	1997	12.1727	0	-0.368617	0	0	6.20161	7.93295	82	79	146	155	13.5782	15.6983	16.9575	16.1375
A130040M12Rik	A130040M12Rik	chr13	-	62184506	62397849	3222	12.1621	0	0.865567	0	0	0.692355	0.343036	17	12	12	9	6.34929	6.34813	5.04819	3.96296
Grhl3	Grhl3	chr4	-	135097802	135129535	2779	12.1342	0	0.418168	0	-1	6.22803	4.58325	121	104	107	135	16.2797	17.8225	14.679	15.1338
Gstt2	Gstt2	chr10	-	75294589	75297626	1370	12.1159	0	0.88783	0	0	2.30208	1.26777	15	26	13	20	5.9598	9.28765	5.26252	6.02401
Pgm2	Pgm2	chr4	+	99602055	99659899	2334	12.1085	0	-0.253727	0	0	18.2256	21.5352	312	241	343	612	24.8369	25.7936	24.7862	29.3631
Ccdc109b	Ccdc109b	chr3	-	129617877	129673124	1318	12.0815	0	0.44879	0	0	8.11252	5.67047	83	56	69	73	13.6556	13.367	11.9469	11.3383
Fgf8	Fgf8	chr19	-	45811287	45817374	1319	12.081	0	-0.41565	0	0	10.2059	13.0083	113	62	135	191	15.7713	14.0202	16.3548	17.7684
Atxn7	Atxn7	chr14	+	14845004	14939815	6852	12.0308	0	0.297509	0	0	4.15376	3.20306	225	145	218	199	21.5628	20.7078	20.3446	18.105
Kcnc3	Kcnc3	chr7	+	51846255	51860121	5056	12.0176	0	-1.10678	0	-1.73697	0.136928	0.312292	6	3	10	20	3.67225	3.02199	4.58703	6.02401
Zfp811	Zfp811	chr17	-	32933955	32946864	2189	12.016	0	0.50231	0	0	4.25203	2.90928	63	58	66	55	11.9953	13.5889	11.6989	9.90881
Tlr5	Tlr5	chr1	+	184884918	184906175	3199	11.9963	0	0.793075	0	0	0.913747	0.493575	22	16	14	16	7.22181	7.32801	5.46773	5.37415
Shisa2	Shisa2	chr14	+	60244117	60250497	3146	11.9951	0	-0.2874	0	0	19.3652	22.4512	465	327	755	587	29.2684	29.2203	33.9173	28.8787
Pcdh8	Pcdh8	chr14	-	80166578	80171119	4003	11.9887	0	-0.785284	0	0	0.384327	0.696846	9	11	23	30	4.57291	6.07516	7.02705	7.37924
Dhx58	Dhx58	chr11	-	100556197	100565585	2412	11.983	0	1.0321	0	0	0.70162	0.30549	11	11	9	5	5.08126	6.07516	4.33679	2.84519
4933408B17Rik	4933408B17Rik	chr18	-	34739499	34757122	2362	11.9764	0	0.982457	0	0	0.716472	0.311957	12	10	11	3	5.31588	5.78779	4.82353	2.08751
Clu	Clu	chr14	+	66587319	66600382	1808	11.965	0	-0.864728	0	0	0.936011	1.65929	15	7	24	33	5.9598	4.81214	7.1771	7.73413
Itgb4	Itgb4	chr11	+	115836038	115869725	6114	11.9593	0	0.560793	0	0	1.23298	0.817795	56	42	35	60	11.3461	11.674	8.63646	10.3297
Ppp4r1l-ps	Ppp4r1l-ps	chr2	-	173404820	173485040	4466	11.9271	0	-0.476269	0	-2.37851	1.61907	2.20379	56	38	74	113	11.3461	11.1342	12.3475	13.9268
9430091E24Rik	9430091E24Rik	chr8	-	113651343	113669398	2486	11.9144	0	0.502685	0	0	2.50634	1.60901	56	25	41	35	11.3461	9.11353	9.32349	7.96071
Dnajc16	Dnajc16	chr4	-	141317912	141346559	3913	11.9113	0	0.336281	0	0	5.64194	4.27724	176	111	143	175	19.326	18.3607	16.7959	17.0685
Emp1	Emp1	chr6	+	135312948	135333191	2721	11.9019	0	0.26254	0	0	51.6496	41.7223	1024	803	1070	1087	39.0589	40.4208	38.3405	36.4024
Has2	Has2	chr15	-	56497181	56526101	4062	11.8946	0	-0.334036	0	-1.32193	6.81741	8.13703	214	146	358	270	21.0907	20.7711	25.2389	20.7739
1200016B10Rik	1200016B10Rik	chr1	-	153214828	153275565	3668	11.8677	0	-0.321992	0	-2.09954	5.47353	6.68656	143	118	224	242	17.5832	18.8781	20.5923	19.7825
Hps3	Hps3	chr3	-	19895944	19935310	4616	11.8532	0	-0.441304	0	-1.32193	1.79976	2.39442	57	51	110	100	11.4415	12.7925	14.8696	13.1511
Itgb2	Itgb2	chr10	+	76993092	77028419	2862	11.8399	0	1.14819	0	0	0.456916	0.183898	9	8	3	7	4.57291	5.15978	2.31535	3.44957
Gli3	Gli3	chr13	+	15555555	15821858	8426	11.8261	0	0.216024	0	0	58.062	47.4096	3965	2395	3730	3860	56.9492	54.8733	54.814	53.0483
Dst	Dst	chr1	+	34068669	34365497	23242	11.7971	0	0.217996	0	-2.62449	4.25953	3.45563	809	478	778	748	36.0364	33.7977	34.2913	31.7512
Cdc42bpg	Cdc42bpg	chr19	+	6306456	6325652	5994	11.7779	0	0.352908	0	1.48543	3.33667	2.51128	153	107	136	150	18.1357	18.0558	16.4108	15.8939
Cda	Cda	chr4	-	137894442	137923870	809	11.7731	0	-1.39819	0	0	0.380337	1.17104	3	1	8	10	2.46012	1.52601	4.07035	4.19558
Lrp4	Lrp4	chr2	+	91297687	91354058	9407	11.7651	0	0.223076	0	-1.58496	7.01605	5.67327	558	300	467	547	31.4312	28.2269	28.1705	28.0691
Itga4	Itga4	chr2	+	79095582	79173271	9666	11.7484	0	0.34209	0	-1.5025	5.9845	4.73717	362	390	391	479	26.4347	31.3074	26.1888	26.5829
Krt16	Krt16	chr11	-	100107405	100110216	1564	11.7359	0	0.542103	0	0	3.83632	2.45659	52	26	32	41	10.9546	9.28765	8.26781	8.59959
Nrxn1	Nrxn1	chr17	-	90432983	91492142	9040	11.7326	0	-0.76761	0	0	0.144656	0.267816	4	13	31	15	2.91825	6.60854	8.14061	5.19766
Map3k8	Map3k8	chr18	-	4331324	4352951	2507	11.7076	0	0.830506	0	0	1.01255	0.524846	19	14	13	12	6.71369	6.85788	5.26252	4.62431
Scamp5	Scamp5	chr9	-	57289133	57315831	3191	11.7019	0	-0.446116	0	0	2.53116	3.38122	60	45	88	117	11.7223	12.0604	13.3953	14.1555
Mcm8	Mcm8	chr2	+	132642070	132669924	3194	11.698	0	-0.317056	0	-1.61143	8.6701	10.3648	215	145	304	325	21.1343	20.7078	23.54	22.5398
Nanos1	Nanos1	chr19	+	60831889	60835817	3928	11.6976	0	0.660189	0	0	1.01833	0.602958	29	23	27	18	8.27226	8.75306	7.60718	5.70931
Slc30a9	Slc30a9	chr5	+	67698195	67747384	3411	11.6695	0	-0.233187	0	0	24.987	28.7151	609	499	871	990	32.4939	34.3333	35.7108	35.2188
a	a	chr2	+	154839305	154876748	692	11.6436	0	-0.460558	0	-1.16665	9.89329	13.5382	51	38	62	116	10.8541	11.1342	11.3582	14.0987
Slfn5	Slfn5	chr11	+	82765603	82778352	5989	11.6365	0	-0.710365	0	0	0.244037	0.439402	7	12	16	34	3.99599	6.34813	5.85461	7.84836
Slc35a1	Slc35a1	chr4	-	34610505	34634687	2039	11.626	0	-0.280902	0	0	19.0893	22.4568	297	209	391	479	24.322	24.2862	26.1888	26.5829
Gpr155	Gpr155	chr2	-	73179563	73224455	5079	11.6124	0	0.601485	0	1.11548	1.1359	0.725381	41	34	32	38	9.78052	10.5613	8.26781	8.28727
Wdfy2	Wdfy2	chr14	+	63456526	63575723	2011	11.6097	0	-0.419	0	0	6.69395	8.45351	109	66	172	151	15.5093	14.4362	18.2812	15.943
Camk2n2	Camk2n2	chr16	-	20619287	20621351	1282	11.6058	0	-0.833936	0	0	1.14005	2.05271	11	8	22	28	5.08126	5.15978	6.87327	7.1314
LOC433944	LOC433944	chr5	-	120135096	120141227	1352	11.6052	0	0.801996	0	0	3.18616	1.90751	28	28	3	46	8.13171	9.62485	2.31535	9.09264
Tec	Tec	chr5	-	73146961	73259687	2656	11.6006	0	-0.86807	0	0	0.550278	0.990805	12	7	24	26	5.31588	4.81214	7.1771	6.87336
Gjb2	Gjb2	chr14	-	57717438	57723539	2404	11.5989	0	0.303214	0	0	21.3746	17.033	368	300	332	446	26.6154	28.2269	24.4452	25.8045
Sepp1	Sepp1	chr15	+	3220766	3230508	2216	11.5939	0	0.300467	0	0	31.9703	25.6033	487	434	491	587	29.8095	32.6062	28.7453	28.8787
P2ry6	P2ry6	chr7	-	108086147	108112880	1917	11.5823	0	0.954775	0	0	1.12355	0.549104	11	17	13	7	5.08126	7.55066	5.26252	3.44957
Scand1	Scand1	chr2	-	156137581	156138440	557	11.5812	0	-0.439923	0	0	26.1014	32.8829	133	56	159	189	17.0067	13.367	17.6359	17.6829
Hist1h4n	Hist1h4n	chr13	+	21903652	21924027	312	11.5802	0	-0.69189	0	0	8.13609	12.9892	21	12	26	51	7.05704	6.34813	7.46696	9.55621
Grik5	Grik5	chr7	-	25794869	25857388	3838	11.5799	0	-0.258101	0	0	16.2745	18.9243	483	329	561	819	29.7126	29.2913	30.3045	32.858
Inpp5d	Inpp5d	chr1	+	89516886	89617083	4938	11.5657	0	0.574036	0	0	1.37084	0.895312	52	36	30	54	10.9546	10.8522	8.01108	9.82206
Kcnj2	Kcnj2	chr11	+	110927477	110938139	5448	11.5465	0	0.25624	0	0	7.73749	6.15388	342	206	304	333	25.816	24.1366	23.54	22.7795
Rnaseh2c	Rnaseh2c	chr19	+	5601872	5602959	646	11.5406	0	-0.324197	0	0	36.9136	44.7287	191	119	216	333	20.0496	18.9504	20.261	22.7795
Samd1	Samd1	chr8	+	86521570	86524285	2071	11.5237	0	-0.284709	0	0	29.5658	34.3846	496	300	616	737	30.0253	28.2269	31.4233	31.5719
Polr3d	Polr3d	chr14	-	70838554	70843278	2156	11.4911	0	-0.264485	0	-1.43741	16.5192	19.5049	264	199	316	483	23.1217	23.7818	23.9348	26.6745
Rhag	Rhag	chr17	+	40948097	40977703	2316	11.4836	0	0.502139	0	-1	3.22173	2.15889	61	36	41	54	11.8141	10.8522	9.32349	9.82206
Pclo	Pclo	chr5	+	14514917	14863459	22064	11.4502	0	0.651453	0	0	0.135968	0.076333	28	11	18	14	8.13171	6.07516	6.21501	5.0144
Ppbp	Ppbp	chr5	+	91197543	91199086	1080	11.4451	0	0.606403	0	0	5.69801	3.7037	43	37	27	49	10.0063	10.9943	7.60718	9.37401
Gm4975	Gm4975	chr8	-	66403490	66430967	3739	11.4384	0	-0.765779	0	0	0.493756	0.844583	12	12	34	26	5.31588	6.34813	8.51563	6.87336
Hoxc4	Hoxc4	chr15	+	102864825	102867283	1983	11.432	0	-0.415121	0	0	9.03836	11.1739	165	68	191	230	18.7698	14.639	19.1717	19.3349
Cenph	Cenph	chr13	-	101529640	101545854	1239	11.4212	0	-0.287748	0	0	30.3595	35.7249	288	201	397	444	24.0042	23.884	26.3552	25.756
Slc22a23	Slc22a23	chr13	-	34271026	34437051	6251	11.3992	0	0.361519	0	-1.32193	3.53174	2.68589	162	125	137	182	18.6141	19.3764	16.4665	17.3793
Tsga14	Tsga14	chr6	-	30603456	30643682	3380	11.3882	0	-0.234896	0	0	15.5439	17.9851	366	317	536	619	26.5554	28.8601	29.7663	29.496
Snora47	Snora47	chr13	+	96100565	96100691	53	11.3871	0	0.855815	0	0	29.0276	12.9096	13	7	13	0	5.5397	4.81214	5.26252	-0.0141299
Slc1a2	Slc1a2	chr2	+	102498839	102630941	12068	11.387	0	0.99359	0	0	0.127483	0.0566963	11	9	7	6	5.08126	5.48366	3.78444	3.16156
Cltb	Cltb	chr13	-	54694299	54712633	1576	11.3847	0	0.513724	0	-1.75489	4.78329	3.20598	61	37	38	58	11.8141	10.9943	8.98765	10.1638
Cdh3	Cdh3	chr8	+	109034790	109080808	3995	11.3808	0	0.213809	0	0	49.5042	40.577	1599	972	1480	1600	44.8967	42.922	42.5666	41.3988
AW146154	AW146154	chr7	-	48734243	48755260	3411	11.3686	0	-0.471498	0	0	1.91688	2.60766	45	40	88	81	10.2261	11.4079	13.3953	11.9093
Klf9	Klf9	chr19	+	23215715	23241401	3263	11.3589	0	0.6979	0	0	1.0137	0.580673	25	18	20	16	7.69219	7.76605	6.55344	5.37415
Selplg	Selplg	chr5	-	114267806	114280510	2604	11.3548	0	1.0015	0	0	0.590807	0.262754	12	8	5	8	5.31588	5.15978	3.13404	3.7153
Ttbk1	Ttbk1	chr17	-	46579396	46624624	6959	11.2994	0	-0.768468	0	-1.58496	0.320559	0.521854	21	8	26	43	7.05704	5.15978	7.46696	8.80068
Mmrn2	Mmrn2	chr14	+	35188689	35217472	3934	11.2918	0	-0.385661	0	0	2.97212	3.77278	87	65	133	149	13.9601	14.3336	16.2422	15.8446
Acvr1b	Acvr1b	chr15	+	101004555	101043032	3277	11.2704	0	0.271496	0	0	15.6804	12.6078	396	272	327	458	27.4309	27.1214	24.2876	26.0923
Shisa6	Shisa6	chr11	-	66025226	66339628	7487	11.2493	0	0.704013	0	0	0.256855	0.126535	21	4	13	5	7.05704	3.55695	5.26252	2.84519
Adm	Adm	chr7	+	117771182	117773333	1381	11.2465	0	1.18671	0	0	1.00262	0.419223	6	12	4	7	3.67225	6.34813	2.75288	3.44957
Fam55b	Fam55b	chr9	-	48126086	48148981	3368	11.2405	0	1.0337	0	0	0.342591	0.140643	8	7	6	3	4.29463	4.81214	3.47453	2.08751
Igf1	Igf1	chr10	+	87321800	87399792	7817	11.2273	0	-0.308974	0	0	10.7064	12.3415	720	368	962	871	34.5672	30.6118	36.9745	33.6179
Was	Was	chrX	-	7658591	7667617	2094	11.2265	0	1.07562	0	0	0.551025	0.22621	8	7	4	5	4.29463	4.81214	2.75288	2.84519
Epha7	Epha7	chr4	+	28740294	28894649	7967	11.206	0	-0.200045	0	-1.29546	8.71866	9.98857	455	448	672	840	29.0158	32.9961	32.4804	33.1698
AW046200	AW046200	chr8	+	60130549	60142227	1498	11.1882	0	1.16121	0	0	0.667557	0.245942	8	5	2	5	4.29463	4.02096	1.79338	2.84519
Dexi	Dexi	chr16	-	10530299	10543147	1389	11.1854	0	0.3932	0	0	14.1219	10.6476	136	119	116	165	17.1823	18.9504	15.2424	16.6113
F630042J09Rik	F630042J09Rik	chr13	+	67379529	67384297	3164	11.1829	0	-1.09442	0	0	0.291744	0.598842	10	2	15	21	4.83426	2.37563	5.66482	6.1747
Ap4m1	Ap4m1	chr5	+	138613248	138619913	1647	11.1823	0	-0.287656	0	0	18.6353	22.0497	231	168	318	372	21.8138	22.0978	23.9996	23.895
Prkdc	Prkdc	chr16	+	15637958	15842332	12674	11.1803	0	0.203609	0	1.70044	3.96329	3.18514	428	225	435	332	28.3114	25.059	27.368	22.7498
Pcdhb21	Pcdhb21	chr18	+	37673305	37676017	2712	11.1791	0	0.680571	0	0	1.53165	0.931532	28	26	21	27	8.13171	9.28765	6.71551	7.00372
Moxd1	Moxd1	chr10	+	23943322	24022589	3083	11.1751	0	0.570766	0	-1	2.39527	1.60473	45	51	45	49	10.2261	12.7925	9.75029	9.37401
Upk1a	Upk1a	chr7	-	31388110	31397493	1287	11.1748	0	0.73595	0	0	3.04823	1.79937	26	25	17	27	7.84185	9.11353	6.03781	7.00372
Epha2	Epha2	chr4	+	140857135	140885299	3932	11.167	0	-0.378302	0	-1.83007	3.89311	4.83215	121	78	179	182	16.2797	15.6056	18.6162	17.3793
Nudt2	Nudt2	chr4	+	41412180	41427959	848	11.1618	0	-0.361303	0	-1.30812	14.4231	18.2473	87	72	130	164	13.9601	15.0347	16.0714	16.5647
9130008F23Rik	9130008F23Rik	chr17	-	41012430	41017507	2159	11.1609	0	1.12561	0	0	0.463177	0.170644	9	4	2	5	4.57291	3.55695	1.79338	2.84519
Fam149a	Fam149a	chr8	-	46422068	46467645	5479	11.136	0	0.298658	0	-1	5.55969	4.34194	226	170	236	216	21.6049	22.2125	21.075	18.7934
Cacna2d2	Cacna2d2	chr9	+	107302210	107431674	5542	11.1343	0	-0.992745	0	0	0.19432	0.379874	10	4	18	22	4.83426	3.55695	6.21501	6.32139
Gm10818	Gm10818	chr16	-	32665308	32668283	1321	11.124	0	0.777726	0	0	1.63047	0.836687	21	7	8	13	7.05704	4.81214	4.07035	4.82359
Muc6	Muc6	chr7	-	148819947	148841207	8168	11.1236	0	0.887325	0	0	0.122429	0.0451054	12	1	7	0	5.31588	1.52601	3.78444	-0.0141299
Fam36a	Fam36a	chr1	+	180249283	180252824	448	11.1232	0	0.367037	0	0	50.4808	38.5338	157	137	147	181	18.3504	20.1904	17.011	17.3353
Grtp1	Grtp1	chr8	-	13176868	13200624	1310	11.1199	0	-0.61348	0	0	3.52319	5.06227	42	18	56	70	9.89415	7.76605	10.8231	11.1151
Ccdc84	Ccdc84	chr9	-	44218246	44226090	957	11.1081	0	-0.561079	0	-1.51457	3.53669	5.33465	23	21	32	65	7.38241	8.3744	8.26781	10.731
Zfp112	Zfp112	chr7	+	24897338	24912971	3507	11.1021	0	-0.907157	0	0	0.350946	0.660333	11	5	14	30	5.08126	4.02096	5.46773	7.37924
Pcdhb2	Pcdhb2	chr18	+	37454493	37457268	2775	11.0867	0	-1.0953	0	0	0.24948	0.550024	6	3	14	15	3.67225	3.02199	5.46773	5.19766
Mir340	Mir340	chr11	+	49883203	49883301	98	11.0827	0	0.854016	0	0	26.6876	14.5005	22	12	0	27	7.22181	6.34813	-0.0141299	7.00372
Phlda3	Phlda3	chr1	+	137662661	137665711	1467	11.0573	0	0.385823	0	0	8.75675	6.38611	109	58	68	110	15.5093	13.5889	11.8649	13.7524
Hoxd11	Hoxd11	chr2	+	74520449	74522195	1011	11.0528	0	-0.330756	0	0	21.5324	25.8733	164	119	273	224	18.7181	18.9504	22.468	19.1055
Bco2	Bco2	chr9	-	50341191	50363243	2075	11.0471	0	0.991098	0	0	0.852641	0.405834	13	10	3	13	5.5397	5.78779	2.31535	4.82359
Dok3	Dok3	chr13	-	55624595	55629899	1546	11.0471	0	0.991098	0	0	1.14439	0.544699	13	10	3	13	5.5397	5.78779	2.31535	4.82359
A930038C07Rik	A930038C07Rik	chr6	+	65621604	65656924	4684	11.0459	0	-0.371188	0	0	1.93786	2.5282	62	56	79	146	11.9051	13.367	12.7333	15.6957
Abca2	Abca2	chr2	+	25284193	25304059	8061	11.0303	0	0.313036	0	1.37851	2.87233	2.21339	186	115	149	190	19.8126	18.6588	17.1172	17.7257
Gm20257	Gm20257	chr1	+	58709484	58712675	936	11.0009	0	0.852516	0	0	1.8902	0.899685	17	6	7	9	6.34929	4.43521	3.78444	3.96296
Snord49a	Snord49a	chr11	+	62416961	62417023	62	10.9939	0	0.740954	0	0	50.8685	28.8625	25	16	12	22	7.69219	7.32801	5.04819	6.32139
Cd97	Cd97	chr8	-	86247149	86265210	3152	10.9918	0	-0.210778	0	0	12.9344	15.0614	269	261	348	554	23.31	26.6637	24.9387	28.214
Telo2	Telo2	chr17	-	25236513	25252912	3531	10.9765	0	0.267821	0	0	7.97334	6.26034	240	126	183	237	22.1824	19.4461	18.8039	19.5978
Cox6c	Cox6c	chr15	-	35861730	35868001	503	10.9597	0	-0.236506	0	0	92.2159	106.937	333	270	433	589	25.529	27.0393	27.3164	28.918
Tnik	Tnik	chr3	+	28162135	28569507	7336	10.952	0	0.359888	0	0	1.95034	1.44206	116	70	95	106	15.9644	14.8385	13.8846	13.5156
Troap	Troap	chr15	+	98905403	98913840	2266	10.9224	0	-0.350173	0	0	8.99586	10.8933	166	99	227	242	18.8213	17.4243	20.7145	19.7825
Ndufa5	Ndufa5	chr6	-	24468665	24477687	549	10.9215	0	0.360536	0	0	46.378	35.8547	172	159	161	213	19.1264	21.5699	17.7372	18.6744
Cldn5	Cldn5	chr16	+	18776939	18778355	1416	10.9191	0	-0.359395	0	0	7.82269	9.92417	78	66	115	152	13.2634	14.4362	15.181	15.9919
Rhov	Rhov	chr2	-	119094936	119096962	1657	10.9091	0	0.634657	0	0	2.92466	1.84226	33	30	25	33	8.80871	9.94866	7.32366	7.73413
Myom1	Myom1	chr17	+	71368896	71476196	5613	10.8936	0	-0.587036	0	-1.20163	0.575587	0.872036	25	17	25	68	7.69219	7.55066	7.32366	10.9634
St6galnac2	St6galnac2	chr11	-	116538018	116555974	2033	10.8822	0	0.642077	0	0	1.81619	1.08732	28	20	23	19	8.13171	8.17741	7.02705	5.869
Gm5736	Gm5736	chr7	-	110987637	110989035	559	10.8772	0	0.411293	0	0	17.4763	12.3341	81	46	65	66	13.5003	12.186	11.6148	10.8091
Phka2	Phka2	chrX	+	156940097	157036810	5252	10.8714	0	0.252217	0	0	7.45503	5.9426	310	199	304	289	24.7692	23.7818	23.54	21.4089
Akap6	Akap6	chr12	+	53800369	54252002	10263	10.8699	0	0.724105	0	0	0.262331	0.143592	22	13	16	12	7.22181	6.60854	5.85461	4.62431
Gm11696	Gm11696	chr11	-	109216091	109224968	2614	10.8672	0	0.845161	0	0	0.941675	0.503363	17	15	9	16	6.34929	7.09736	4.33679	5.37415
Prkar2b	Prkar2b	chr12	-	32643343	32746144	3358	10.848	0	-0.254513	0	0	15.9436	18.3537	400	296	579	592	27.5439	28.0739	30.6802	28.9768
Cyp26a1	Cyp26a1	chr19	+	37772297	37776026	1781	10.848	0	0.659471	0	0	2.07317	1.24117	30	18	16	26	8.4101	7.76605	5.85461	6.87336
Tceal3	Tceal3	chrX	+	133200913	133202916	1115	10.8389	0	0.55304	0	0	6.14005	4.10668	48	41	36	51	10.5457	11.5419	8.75535	9.55621
Glt28d2	Glt28d2	chr3	-	85673767	85691440	2737	10.8382	0	0.767158	0	0	0.815042	0.423053	19	10	13	9	6.71369	5.78779	5.26252	3.96296
Bcam	Bcam	chr7	-	20341486	20355881	2407	10.8345	0	0.269828	0	0	35.7611	29.1474	626	493	552	781	32.8315	34.1823	30.113	32.2762
Pfkfb3	Pfkfb3	chr2	-	11393057	11475556	5284	10.8122	0	0.339869	0	-1.09954	8.44349	6.71341	282	298	284	390	23.7885	28.1506	22.8575	24.3826
Tmem181b-ps	Tmem181b-ps	chr17	-	6438149	6450142	4710	10.8009	0	-0.247306	0	0	7.49633	8.74958	249	210	353	430	22.5418	24.3357	25.0895	25.4119
Rasgef1b	Rasgef1b	chr5	-	99646438	99681946	2996	10.7989	0	0.252849	0	0	10.0647	7.92284	245	147	248	203	22.3832	20.8342	21.5418	18.2702
Map3k15	Map3k15	chrX	+	156426364	156561283	3745	10.7937	0	-0.960809	0	0	0.267023	0.519992	9	4	15	22	4.57291	3.55695	5.66482	6.32139
Ephx1	Ephx1	chr1	-	182919686	182947626	1665	10.7878	0	-0.853478	0	-1.11548	0.785401	1.42248	11	6	17	28	5.08126	4.43521	6.03781	7.1314
AU041133	AU041133	chr10	+	81590757	81615810	2634	10.7824	0	0.497969	0	0	2.74517	1.85829	53	41	49	44	11.054	11.5419	10.1561	8.89925
Galc	Galc	chr12	-	99440509	99497547	3704	10.7807	0	0.305674	0	-1.19265	6.50025	5.05854	197	116	138	218	20.3287	18.7323	16.522	18.8721
Mir186	Mir186	chr3	+	157207242	157207313	71	10.7614	0	0.594045	0	0	78.0065	50.4077	40	32	27	41	9.6653	10.2604	7.60718	8.59959
Itgae	Itgae	chr11	+	72904096	72960951	4572	10.7608	0	0.8728	0	0	0.353321	0.161164	16	5	7	7	6.15798	4.02096	3.78444	3.44957
Sim1	Sim1	chr10	+	50615456	50708958	7355	10.7526	0	-0.945492	0	0	0.198714	0.350639	17	2	18	31	6.34929	2.37563	6.21501	7.49967
Sfrp1	Sfrp1	chr8	+	24521973	24560104	4372	10.7513	0	-0.293853	0	0	31.5117	36.3437	1225	566	1237	1782	41.3924	35.9189	40.2202	42.8118
Abcc3	Abcc3	chr11	-	94204608	94254290	5002	10.7437	0	1.02352	0	0	0.276812	0.126265	8	10	5	7	4.29463	5.78779	3.13404	3.44957
Cyyr1	Cyyr1	chr16	-	85456489	85550618	2033	10.7395	0	-0.566698	0	-1.03747	1.89186	2.74419	28	22	53	53	8.13171	8.56616	10.5434	9.7344
Gcc1	Gcc1	chr6	-	28366602	28371724	4138	10.7343	0	-0.319418	0	0	5.65119	6.76655	185	119	245	287	19.7647	18.9504	21.4265	21.3434
Gnb4	Gnb4	chr3	-	32482449	32515457	2751	10.7302	0	-0.300402	0	-1.58496	7.68951	9.24066	158	117	209	274	18.4036	18.8054	19.9646	20.91
Galnt5	Galnt5	chr2	+	57850565	57891582	3247	10.7278	0	0.317029	0	-1.26303	9.35775	7.35902	219	176	199	255	21.3072	22.5513	19.5298	20.2516
Gins1	Gins1	chr2	+	150735329	150757016	1159	10.707	0	-0.286483	0	0	29.5347	34.6033	270	175	347	415	23.3473	22.4954	24.9083	25.0343
Ramp2	Ramp2	chr11	+	101107647	101109564	872	10.7051	0	0.38344	0	0	14.7318	10.804	103	64	78	101	15.1058	14.23	12.6572	13.2126
Dlk2	Dlk2	chr17	+	46434369	46440220	1490	10.6976	0	0.930148	0	0	0.929272	0.423878	11	7	6	6	5.08126	4.81214	3.47453	3.16156
D14Ertd449e	D14Ertd449e	chr14	-	26742783	27026527	7065	10.695	0	0.229521	0	0	4.30072	3.39703	260	135	253	203	22.9693	20.058	21.7318	18.2702
Irx3	Irx3	chr8	-	94322423	94325273	2055	10.6926	0	-0.291418	0	0	28.3361	32.8595	501	256	535	748	30.1438	26.4509	29.7444	31.7512
Tmem223	Tmem223	chr19	+	8845485	8846965	748	10.6873	0	-0.284845	0	0	38.3587	45.4545	223	150	259	387	21.4781	21.0217	21.9566	24.3025
Tmod1	Tmod1	chr4	+	46052093	46128904	1585	10.6736	0	0.920507	0	0	0.873574	0.398473	12	6	5	7	5.31588	4.43521	3.13404	3.44957
4933417G07Rik	4933417G07Rik	chr3	+	55651026	55651987	961	10.6718	0	-0.584738	0	0	5.12287	7.17454	45	19	61	70	10.2261	7.97479	11.2711	11.1151
Npnt	Npnt	chr3	-	132545658	132613255	3720	10.6696	0	0.269305	0	0	13.3168	10.7244	367	277	352	406	26.5854	27.325	25.0595	24.803
Slc25a37	Slc25a37	chr14	-	69859907	69903160	4162	10.6429	0	0.202705	0	0	23.3061	19.1583	795	466	743	772	35.8151	33.4824	33.7182	32.1349
Pot1b	Pot1b	chr17	-	55791322	55851926	3499	10.6364	0	0.324786	0	1.58496	7.29879	5.67079	184	148	180	197	19.7166	20.897	18.6634	18.0217
Slc4a1	Slc4a1	chr11	-	102210133	102226595	4550	10.6342	0	0.181252	0	0	27.2866	22.568	1056	558	959	992	39.4578	35.7386	36.9346	35.2442
Ppa2	Ppa2	chr3	+	132973079	133041033	1211	10.6241	0	-0.318721	0	0	22.6767	26.8591	223	134	301	317	21.4781	19.9914	23.4396	22.2961
Vps13a	Vps13a	chr19	-	16691163	16855417	9850	10.6204	0	0.205666	0	-1.48543	4.26396	3.41437	350	196	391	248	26.0666	23.627	26.1888	20.001
Tsen2	Tsen2	chr6	+	115494721	115528354	1774	10.619	0	0.311617	0	-1.07039	10.4501	7.95111	149	92	139	129	17.9174	16.8458	16.5772	14.8163
Camkk1	Camkk1	chr11	+	72832509	72855567	3451	10.609	0	0.482561	0	-1	2.78626	1.96739	73	52	40	89	12.857	12.9098	9.21314	12.4499
Rccd1	Rccd1	chr7	-	87461501	87469340	2340	10.6006	0	0.450935	0	0	4.10914	2.90148	78	47	46	83	13.2634	12.3101	9.8536	12.0471
Tmod2	Tmod2	chr9	-	75413428	75459132	10258	10.5929	0	-0.263974	0	-1.71621	3.76442	4.3663	287	215	422	429	23.9685	24.5807	27.0292	25.3871
Ssbp4	Ssbp4	chr8	-	73121388	73132213	1475	10.5829	0	-0.272802	0	0	44.5372	51.4897	552	302	565	878	31.3009	28.3028	30.3888	33.7172
Kremen2	Kremen2	chr17	-	23878165	23882796	2117	10.5677	0	0.39065	0	0	7.01283	5.22089	113	80	81	129	15.7713	15.7903	12.8839	14.8163
Zfp953	Zfp953	chr13	-	67440244	67461508	4641	10.5641	0	0.414721	0	0	1.90609	1.33819	73	42	61	57	12.857	11.674	11.2711	10.0797
Grb14	Grb14	chr2	-	64750539	64860823	1963	10.5506	0	0.832988	0	0	1.05804	0.536236	16	11	11	9	6.15798	6.07516	4.82353	3.96296
Wnt11	Wnt11	chr7	+	105987354	106003257	2788	10.5488	0	-0.30958	0	0	3.22812	4.15314	51	66	79	141	10.8541	14.4362	12.7333	15.4434
Dhrs3	Dhrs3	chr4	+	144482729	144517548	1797	10.5399	0	0.325154	0	0	12.8419	9.98741	178	122	132	209	19.4247	19.1651	16.1855	18.5142
Ms4a6b	Ms4a6b	chr19	+	11593048	11604893	1687	10.531	0	0.825693	0	0	1.23113	0.623967	17	10	10	10	6.34929	5.78779	4.58703	4.19558
Zfp457	Zfp457	chr13	-	67393386	67407348	2116	10.5269	0	-1.01619	0	0	0.363531	0.746194	7	3	13	17	3.99599	3.02199	5.26252	5.54452
Ppfibp2	Ppfibp2	chr7	+	114738564	114892097	4603	10.5253	0	-0.262609	0	-1.91754	9.35844	10.8853	342	218	372	580	25.816	24.7258	25.6493	28.7401
Shc2	Shc2	chr10	-	79080682	79100663	3957	10.5146	0	-0.315131	0	-1.848	4.17955	5.08094	119	96	180	202	16.1545	17.1795	18.6634	18.2291
Efemp1	Efemp1	chr11	+	28753204	28826743	2036	10.5069	0	-0.56928	0	-1.9542	1.58682	2.35239	21	21	47	44	7.05704	8.3744	9.95563	8.89925
Mir3068	Mir3068	chr12	-	88778628	88778707	79	10.4853	0	1.02335	0	0	13.6319	5.32978	8	6	7	1	4.29463	4.43521	3.78444	0.996173
Enpp4	Enpp4	chr17	-	44233258	44242757	4557	10.4853	0	-0.409412	0	0	2.54891	3.21079	97	54	130	148	14.6887	13.1407	16.0714	15.7952
B3gnt7	B3gnt7	chr1	+	88199795	88203880	2595	10.4773	0	0.513929	0	0	1.92678	1.2372	44	21	31	30	10.1169	8.3744	8.14061	7.37924
Pnldc1	Pnldc1	chr17	-	13081767	13102866	1689	10.4753	0	0.843735	0	0	1.22968	0.623228	19	8	5	15	6.71369	5.15978	3.13404	5.19766
Col9a2	Col9a2	chr4	+	120712170	120727930	2746	10.4677	0	-0.310176	0	-2.43296	5.88268	7.18749	117	93	155	220	16.0281	16.93	17.4308	18.9503
Cxcr4	Cxcr4	chr1	-	130484775	130488876	1814	10.4644	0	-0.271603	0	0	5.21584	6.67324	49	74	71	159	10.6497	15.2279	12.109	16.3291
Steap3	Steap3	chr1	-	122122992	122167659	3177	10.4602	0	0.405675	0	0	3.19605	2.28617	81	51	68	70	13.5003	12.7925	11.8649	11.1151
Ppifos	Ppifos	chr14	-	26515841	26520768	1625	10.4579	0	-0.748298	0	-1.71621	1.6568	2.59109	29	6	22	58	8.27226	4.43521	6.87327	10.1638
Josd2	Josd2	chr7	+	51723349	51727028	1051	10.4487	0	0.402294	0	0	13.833	10.316	106	83	78	128	15.3092	16.0624	12.6572	14.7626
Cnr2	Cnr2	chr4	+	135451318	135476125	3860	10.4405	0	0.841381	0	0	0.418493	0.204527	14	7	7	8	5.754	4.81214	3.78444	3.7153
H2-T24	H2-T24	chr17	-	36142639	36157505	2182	10.4363	0	0.457924	0	0	2.60876	1.71258	48	26	49	22	10.5457	9.28765	10.1561	6.32139
Opcml	Opcml	chr9	+	27598853	28732633	5992	10.4359	0	1.16234	0	0	0.179727	0.0702691	8	6	1	7	4.29463	4.43521	1.12226	3.44957
Uchl1	Uchl1	chr5	+	67067359	67078473	1147	10.4195	0	-0.405082	0	-1.08901	9.52317	12.0681	90	52	114	149	14.1834	12.9098	15.1194	15.8446
Sv2b	Sv2b	chr7	-	82259780	82454148	5705	10.4191	0	1.00177	0	0	0.188768	0.0738041	10	4	5	3	4.83426	3.55695	3.13404	2.08751
Col27a1	Col27a1	chr4	+	62876445	62996024	7634	10.419	0	-0.252441	0	-1.37851	3.97009	4.6537	221	173	276	399	21.3929	22.3829	22.5752	24.6205
Acadvl	Acadvl	chr11	-	69823693	69828909	2158	10.4178	0	-0.246451	0	0	17.3594	20.121	271	216	379	446	23.3846	24.6293	25.8504	25.8045
Lipt1	Lipt1	chr1	+	37929050	37933143	1555	10.4115	0	-0.684218	0	0	2.37447	3.48621	38	10	44	59	9.42987	5.78779	9.64568	10.2471
Vmn2r5	Vmn2r5	chr3	-	64294742	64311607	2484	10.4028	0	-0.529668	0	0	1.4245	2.07645	21	25	52	46	7.05704	9.11353	10.4482	9.09264
Vmn2r6	Vmn2r6	chr3	-	64341482	64363740	2484	10.4028	0	-0.529668	0	0	1.4245	2.07645	21	25	52	46	7.05704	9.11353	10.4482	9.09264
2010011I20Rik	2010011I20Rik	chr2	+	172171076	172181249	3605	10.3956	0	0.274511	0	0	6.05996	4.70107	187	97	152	170	19.8603	17.2616	17.2749	16.8419
Tceal6	Tceal6	chrX	-	131743224	131745226	1115	10.3819	0	0.687813	0	0	3.72542	2.31296	28	26	14	35	8.13171	9.28765	5.46773	7.96071
Ssh3	Ssh3	chr19	-	4261667	4269172	2728	10.3661	0	0.583352	0	1	1.97383	1.29264	37	33	28	39	9.30952	10.4121	7.7445	8.39288
Hhip	Hhip	chr8	-	82489749	82581907	9078	10.3468	0	-0.538746	0	0	0.220313	0.35366	6	20	29	32	3.67225	8.17741	7.87909	7.61794
Myog	Myog	chr1	+	136186580	136189125	1480	10.3334	0	-0.44366	0	-1.09622	2.079	3.09388	13	27	27	60	5.5397	9.45802	7.60718	10.3297
Pgm3	Pgm3	chr9	-	86446082	86465449	3194	10.3229	0	0.298699	0	0	9.17586	7.23396	213	168	215	224	21.047	22.0978	20.2191	19.1055
Cdcp1	Cdcp1	chr9	-	123081402	123125156	3849	10.3066	0	0.525108	0	1	1.97854	1.35374	48	51	51	48	10.5457	12.7925	10.3519	9.28134
Prkcd	Prkcd	chr14	-	31408539	31439394	2775	10.3019	0	0.260257	0	0	14.359	11.5315	308	210	283	325	24.7013	24.3357	22.8225	22.5398
Hspb8	Hspb8	chr5	-	116858503	116872873	1812	10.2953	0	0.284955	0	0	14.4761	11.357	203	138	195	196	20.6024	20.2562	19.3519	17.9798
AU015228	AU015228	chr2	+	129926129	129929111	2982	10.2885	0	-0.62267	0	0	0.954445	1.44728	20	17	44	38	6.88779	7.55066	9.64568	8.28727
Fam113b	Fam113b	chr15	+	97077537	97216122	2142	10.2882	0	0.59246	0	0	2.22653	1.42513	39	23	17	41	9.54844	8.75306	6.03781	8.59959
Slc4a1ap	Slc4a1ap	chr5	+	31829367	31856411	2425	10.2747	0	-0.228669	0	0	16.7803	19.3163	284	245	416	474	23.8608	25.9718	26.8702	26.4675
Hmga1	Hmga1	chr17	+	27693518	27700617	446	10.2674	0	-0.277809	0	0	50.7071	60.5381	170	124	190	323	19.0255	19.3063	19.1263	22.4793
Ahnak	Ahnak	chr19	+	9063773	9151409	18543	10.2592	0	0.143602	0	0	16.0127	13.3403	2621	1239	2590	2110	51.446	46.1243	49.9659	45.0385
Nfia	Nfia	chr4	+	97248633	97785567	9643	10.2404	0	0.168131	0	1.24793	8.14461	6.70789	676	345	681	548	33.7808	29.8474	32.6433	28.0898
Ppm1h	Ppm1h	chr10	+	122115817	122382849	7516	10.2281	0	0.309805	0	0	2.82474	2.18481	164	112	150	162	18.7181	18.4358	17.17	16.471
BC100451	BC100451	chr11	-	118193673	118203848	1978	10.2168	0	1.0163	0	0	0.738897	0.34591	10	9	2	11	4.83426	5.48366	1.79338	4.41544
Tor3a	Tor3a	chr1	-	158583747	158604470	3268	10.2031	0	0.540115	0	0	2.58921	1.80378	50	60	46	66	10.7525	13.8065	9.8536	10.8091
Gtpbp6	Gtpbp6	chr5	-	110532995	110537216	753	10.2002	0	-0.614632	0	0	4.08622	6.15083	25	15	32	56	7.69219	7.09736	8.26781	9.99466
Plekhg1	Plekhg1	chr10	-	6379238	6606164	7414	10.1997	0	0.244371	0	0	5.41595	4.35875	315	207	307	307	24.9377	24.1866	23.6397	21.9855
Itgam	Itgam	chr7	+	135206153	135262005	4682	10.1994	0	0.846261	0	0	0.312161	0.146136	13	6	8	5	5.5397	4.43521	4.07035	2.84519
Rarres1	Rarres1	chr3	-	67282807	67319445	1411	10.196	0	-0.649138	0	-1.26303	1.03582	1.79044	6	13	19	29	3.67225	6.60854	6.38674	7.25652
Sfmbt2	Sfmbt2	chr2	+	10292077	10516880	9136	10.1576	0	0.488598	0	0	0.564125	0.368698	42	25	40	24	9.89415	9.11353	9.21314	6.60387
5730457N03Rik	5730457N03Rik	chr6	-	52258382	52264826	2843	10.1529	0	-0.464053	0	-1	3.03038	3.92469	77	35	93	119	13.1833	10.7079	13.7469	14.2682
Col7a1	Col7a1	chr9	+	108855789	108886920	9162	10.14	0	0.478423	0	0	1.15024	0.827215	68	69	58	86	12.4349	14.7391	11.0049	12.2504
Mfap3l	Mfap3l	chr8	+	63111656	63155528	6789	10.1382	0	0.542736	0	0	0.668502	0.426386	36	23	31	24	9.18731	8.75306	8.14061	6.60387
Hsd11b2	Hsd11b2	chr8	+	108042645	108047888	1849	10.1327	0	-0.194685	0	0	34.1557	38.883	432	389	566	800	28.4179	31.2765	30.4098	32.5701
Pabpc6	Pabpc6	chr17	-	9859361	9862569	3208	10.1312	0	0.821892	0	0	0.81527	0.459378	15	19	10	18	5.9598	7.97479	4.58703	5.70931
Homer1	Homer1	chr13	+	94074449	94174917	5715	10.1253	0	-0.269362	0	-2.07039	7.21448	8.29765	315	221	482	419	24.9377	24.8696	28.5323	25.1359
Pappa	Pappa	chr4	+	64785207	65018543	11027	10.125	0	-0.45387	0	0	0.572022	0.763676	47	35	75	85	10.4405	10.7079	12.4258	12.1831
Gm2011	Gm2011	chr3	+	40650920	40679531	794	10.11	0	0.915871	0	0	2.13137	1.06059	10	12	8	8	4.83426	6.34813	4.07035	3.7153
Lrdd	Lrdd	chr7	-	148624413	148629254	2900	10.1048	0	-0.320967	0	0	7.77188	9.27405	188	105	213	298	19.9079	17.9007	20.1348	21.7001
Hoxd4	Hoxd4	chr2	+	74560034	74567216	2559	10.1042	0	-0.315478	0	0	5.08011	6.29358	96	73	102	204	14.6178	15.1317	14.3544	18.3112
Prx	Prx	chr7	+	28284342	28305060	5260	10.0868	0	-0.373288	0	0	2.80784	3.46208	123	69	154	192	16.4038	14.7391	17.3791	17.811
Paqr3	Paqr3	chr5	-	97511347	97540615	1375	10.0832	0	0.442619	0	0	5.87413	4.09569	67	38	46	61	12.3485	11.1342	9.8536	10.4114
Fam46c	Fam46c	chr3	-	100275458	100293115	2029	10.0805	0	0.512139	0	0	2.72965	1.78984	48	24	29	40	10.5457	8.93542	7.87909	8.49696
Helz	Helz	chr11	+	107409273	107548257	6218	10.0713	0	0.177718	0	1.66297	11.938	9.85255	635	330	594	570	33.007	29.3267	30.986	28.54
Ddx39	Ddx39	chr8	+	86239075	86247250	1558	10.0634	0	-0.264001	0	0	62.8518	71.4141	805	468	1031	1083	35.9735	33.5354	37.8624	36.3555
Pex11b	Pex11b	chr3	+	96439279	96449304	2590	10.056	0	0.266769	0	-1.07039	12.3849	9.87604	248	169	233	253	22.5023	22.1553	20.9558	20.1804
Cd9	Cd9	chr6	-	125410283	125444773	1192	10.0533	0	0.395975	0	0	11.4868	8.56588	100	78	78	116	14.899	15.6056	12.6572	14.0987
Fam176b	Fam176b	chr4	+	125825246	125827118	1363	10.0403	0	-0.303674	0	0	17.6647	20.9677	195	118	226	317	20.2363	18.8781	20.6739	22.2961
Gpr17	Gpr17	chr18	-	32102652	32109290	5005	10.0371	0	1.00584	0	0	0.261277	0.115674	9	8	5	6	4.57291	5.15978	3.13404	3.16156
2410018L13Rik	2410018L13Rik	chr12	+	22990696	23046943	1407	10.0326	0	0.514234	0	0	3.00694	1.90775	41	14	21	30	9.78052	6.85788	6.71551	7.37924
Synm	Synm	chr7	-	74875046	74904628	7866	10.0239	0	0.298731	0	0	1.32997	0.970198	105	31	69	76	15.2418	10.106	11.9469	11.5563
Rac2	Rac2	chr15	-	78389598	78403213	3036	10.0175	0	0.634837	0	0	1.21618	0.745441	30	18	15	28	8.4101	7.76605	5.66482	7.1314
Cyb5r2	Cyb5r2	chr7	-	114891968	114901546	2643	10.0131	0	-1.1518	0	0	0.174627	0.418185	4	2	11	10	2.91825	2.37563	4.82353	4.19558
Rps18	Rps18	chr17	-	34088943	34092586	524	10.0123	0	0.218329	0	0	835.437	694.958	3396	2295	2962	3957	54.8902	54.3061	51.7485	53.3783
Caskin1	Caskin1	chr17	+	24625727	24645852	6116	10.0089	0	-0.445816	0	-1.35364	0.792373	1.09291	32	31	49	78	8.6782	10.106	10.1561	11.699
Col8a1	Col8a1	chr16	-	57624368	57754850	5110	10.0061	0	-0.33345	0	0	0.842993	1.18447	14	42	36	79	5.754	11.674	8.75535	11.7696
LOC547349	LOC547349	chr17	+	35402723	35462354	119	10.0053	0	-0.902363	0	0	7.11054	14.153	6	5	12	20	3.67225	4.02096	5.04819	6.02401
Gm12250	Gm12250	chr11	+	57997344	58003700	2702	10.0025	0	-0.803469	0	0	0.483972	0.857065	11	6	13	31	5.08126	4.43521	5.26252	7.49967
2810408A11Rik	2810408A11Rik	chr11	-	69710859	69714488	1674	10.0004	0	-0.298242	0	0	9.19033	11.1614	106	94	162	193	15.3092	17.0137	17.7876	17.8534
Zfp365	Zfp365	chr10	-	67348852	67375410	4257	10.0003	0	0.403171	0	0	2.11416	1.49599	68	49	77	44	12.4349	12.554	12.5806	8.89925
Dusp4	Dusp4	chr8	+	35870663	35882948	2427	9.99978	0	-0.239814	0	0	10.586	12.426	175	159	244	329	19.2763	21.5699	21.3879	22.6602
Ttc7	Ttc7	chr17	+	87682225	87781110	4615	9.99075	0	0.401372	0	0	2.21685	1.59662	78	55	74	66	13.2634	13.2544	12.3475	10.8091
Letmd1	Letmd1	chr15	+	100299464	100309683	2579	9.98752	0	-0.259447	0	0	11.9009	13.8977	232	167	284	397	21.8553	22.0401	22.8575	24.568
Wdr86	Wdr86	chr5	-	24218086	24236498	1786	9.98195	0	-0.290234	0	0	15.1176	17.7993	215	136	260	344	21.1343	20.1244	21.9938	23.1029
Arap1	Arap1	chr7	+	108496582	108561100	6354	9.96715	0	-0.269901	0	-1.94753	3.89821	4.60547	187	135	219	337	19.8603	20.058	20.3862	22.8979
Pde1c	Pde1c	chr6	-	56019797	56319628	12826	9.96302	0	0.724695	0	0	0.227902	0.131312	20	18	16	16	6.88779	7.76605	5.85461	5.37415
Klf2	Klf2	chr8	+	74842960	74845553	1816	9.95594	0	-0.590201	0	-1.1375	1.27076	1.97079	15	15	25	43	5.9598	7.09736	7.32366	8.80068
Bcat1	Bcat1	chr6	-	144942354	145024677	8102	9.94948	0	-0.269957	0	0	6.83592	7.82783	453	267	571	634	28.9648	26.9151	30.5144	29.7767
Plk2	Plk2	chr13	+	111185251	111191051	2801	9.94737	0	-0.253204	0	0	28.8908	32.8078	645	407	852	894	33.1996	31.8231	35.432	33.9416
Itgal	Itgal	chr7	+	134439861	134477412	3892	9.93187	0	0.73725	0	0	0.49411	0.256937	18	7	10	9	6.53435	4.81214	4.58703	3.96296
Zbtb7b	Zbtb7b	chr3	-	89181567	89197125	3690	9.93089	0	0.608094	0	0	1.1674	0.741692	34	22	16	36	8.93699	8.56616	5.85461	8.07126
Cth	Cth	chr3	-	157557211	157588027	1801	9.92397	0	-0.313687	0	0	9.09751	10.988	121	92	178	198	16.2797	16.8458	18.5688	18.0634
Slc43a2	Slc43a2	chr11	+	75345195	75391074	7232	9.92298	0	0.308092	0	0	2.65912	2.05228	156	94	123	159	18.2971	17.0137	15.6636	16.3291
Rgmb	Rgmb	chr17	-	15943216	15963550	2633	9.92043	0	0.368657	0	0	8.12177	6.2966	142	136	125	190	17.5267	20.1244	15.7815	17.7257
Mir133a-1	Mir133a-1	chr18	-	10782906	10782974	68	9.91681	0	-1.05948	0	0	16.9683	30.9598	15	0	20	20	5.9598	-0.0141299	6.55344	6.02401
Cish	Cish	chr9	+	107199019	107204292	2161	9.91443	0	0.54168	0	0	2.77649	1.85099	45	33	30	46	10.2261	10.4121	8.01108	9.09264
Slc2a3	Slc2a3	chr6	-	122677826	122692763	3959	9.91171	0	0.244652	0	0	55.3364	45.8383	1592	1256	1461	1987	44.8388	46.3046	42.3969	44.2457
Spock1	Spock1	chr13	-	57522555	58009693	6673	9.88969	0	-0.605775	0	0	0.41499	0.623092	22	14	30	49	7.22181	6.85788	8.01108	9.37401
Shisa7	Shisa7	chr7	-	4777153	4796298	6007	9.88769	0	0.649856	0	0	0.525028	0.315422	26	15	13	23	7.84185	7.09736	5.26252	6.46436
Acot6	Acot6	chr12	+	85441603	85450733	1822	9.88263	0	-0.79112	0	-1.54057	0.928819	1.55988	15	7	23	31	5.9598	4.81214	7.02705	7.49967
Plvap	Plvap	chr8	-	74021651	74035668	2016	9.85843	0	-0.28838	0	0	17.8953	20.8333	307	162	318	480	24.6672	21.748	23.9996	26.6058
Hoxb5	Hoxb5	chr11	+	96164825	96167435	1896	9.85437	0	-0.438545	0	0	3.97598	5.19098	62	36	76	111	11.9051	10.8522	12.5035	13.8108
Wnt10b	Wnt10b	chr15	-	98602182	98608581	2227	9.84553	0	0.562707	0	0	2.24517	1.46527	37	28	27	35	9.30952	9.62485	7.60718	7.96071
Pde9a	Pde9a	chr17	+	31523178	31613254	2064	9.84262	0	-0.328147	0	-1.65208	5.32946	6.68095	76	67	103	159	13.1026	14.5381	14.42	16.3291
Ap1g2	Ap1g2	chr14	-	55717686	55725430	2527	9.8243	0	0.469024	0	1.08746	3.43977	2.43684	67	46	38	79	12.3485	12.186	8.98765	11.7696
Hist1h4f	Hist1h4f	chr13	-	23643200	23643512	312	9.82052	0	-0.724975	0	0	6.16371	9.95277	16	9	26	33	6.15798	5.48366	7.46696	7.73413
Neil3	Neil3	chr8	-	54672220	54724419	2253	9.80573	0	0.328107	0	0	8.39906	6.49427	149	97	106	172	17.9174	17.2616	14.6147	16.933
Kif27	Kif27	chr13	-	58388876	58456223	4462	9.80041	0	-0.455023	0	-1.80735	1.05162	1.45085	32	29	48	75	8.6782	9.78834	10.0564	11.4842
Pfkp	Pfkp	chr13	-	6579119	6647970	3710	9.78902	0	-0.319082	0	-1.26303	2.05266	2.66704	50	49	39	149	10.7525	12.554	9.10121	15.8446
C1qb	C1qb	chr4	-	136436060	136442092	1061	9.78414	0	0.411932	0	0	6.38005	4.3653	61	27	48	40	11.8141	9.45802	10.0564	8.49696
Spdya	Spdya	chr17	+	71901400	71938873	1796	9.77938	0	-1.08229	0	0	0.214151	0.527488	2	3	12	6	1.91187	3.02199	5.04819	3.16156
Lrrc29	Lrrc29	chr8	-	107836239	107850176	1923	9.7663	0	0.895943	0	0	0.800032	0.383173	11	9	8	6	5.08126	5.48366	4.07035	3.16156
Adamts15	Adamts15	chr9	-	30706739	30730037	5928	9.75242	0	-0.27424	0	-1.32193	2.8937	3.48036	121	102	152	240	16.2797	17.6646	17.2749	19.7089
Unc13d	Unc13d	chr11	-	115923409	115939275	3967	9.72607	0	0.700052	0	0	0.620504	0.344951	20	12	15	11	6.88779	6.34813	5.66482	4.41544
Serpinb6c	Serpinb6c	chr13	-	33971684	33997577	1328	9.7222	0	0.514125	0	0	2.20111	1.30786	30	8	22	11	8.4101	5.15978	6.87327	4.41544
Mid1ip1	Mid1ip1	chrX	+	10294490	10296828	2059	9.71494	0	-0.494358	0	0	4.44577	5.6747	88	31	119	103	14.035	10.106	15.4247	13.3348
Hist1h4d	Hist1h4d	chr13	+	23673470	23673782	312	9.70484	0	-0.775807	0	0	6.90335	10.7962	23	5	28	36	7.38241	4.02096	7.7445	8.07126
Mocs2	Mocs2	chr13	+	115608444	115619628	1889	9.68464	0	-0.281569	0	0	13.8046	16.16	201	138	273	307	20.5118	20.2562	22.468	21.9855
Nphp4	Nphp4	chr4	+	151852250	151937293	5028	9.68297	0	0.393052	0	-1.32193	1.66758	1.18285	73	36	53	60	12.857	10.8522	10.5434	10.3297
Tmem88	Tmem88	chr11	-	69210017	69211736	1433	9.68146	0	-0.470124	0	0	4.18702	5.61942	48	30	64	89	10.5457	9.94866	11.53	12.4499
2010015L04Rik	2010015L04Rik	chr4	+	154783298	154817219	4670	9.67888	0	-0.694628	0	-2.48543	0.37885	0.619858	13	10	22	33	5.5397	5.78779	6.87327	7.73413
A630089N07Rik	A630089N07Rik	chr16	-	98283676	98303604	2131	9.6769	0	0.431101	0	0	2.67119	1.80296	55	19	31	42	11.2498	7.97479	8.14061	8.70081
Rusc2	Rusc2	chr4	+	43394853	43439958	5335	9.67143	0	0.366528	0	1.48543	2.56651	1.93361	106	72	77	119	15.3092	15.0347	12.5806	14.2682
Npr3	Npr3	chr15	-	11769651	11835429	6926	9.65792	0	-0.318531	0	-1.07039	1.75481	2.16575	82	76	134	151	13.5782	15.4182	16.2986	15.943
Miat	Miat	chr5	-	112642247	112657968	8760	9.65673	0	0.619343	0	0	0.7464	0.510695	34	51	24	61	8.93699	12.7925	7.1771	10.4114
Rab3ip	Rab3ip	chr10	-	116342839	116387436	2690	9.65602	0	-0.228595	0	0	13.2113	15.2612	259	203	310	470	22.9309	23.9856	23.7387	26.3746
Zxda	Zxda	chrX	-	92036623	92043628	7005	9.65226	0	0.308663	0	0	3.59084	2.82505	179	148	182	194	19.4738	20.897	18.7572	17.8956
4930402H24Rik	4930402H24Rik	chr2	-	130533588	130665846	4951	9.64919	0	-0.310415	0	-1.75489	6.88284	7.99413	294	149	364	388	24.2168	20.9595	25.4162	24.3292
Lcat	Lcat	chr8	-	108463450	108467302	1362	9.6478	0	0.917659	0	0	1.29899	0.656929	13	10	3	14	5.5397	5.78779	2.31535	5.0144
Homer3	Homer3	chr8	+	72806897	72818260	1571	9.6465	0	-0.242911	0	0	48.7196	55.4792	622	373	668	988	32.7527	30.7728	32.4074	35.1933
Atf7	Atf7	chr15	-	102367074	102455852	2854	9.64432	0	0.306632	0	-1.66297	4.63587	3.48541	115	57	94	95	15.9003	13.4785	13.816	12.8379
Atg7	Atg7	chr6	+	114593142	114809954	3059	9.64014	0	-0.343688	0	-2.58496	4.40063	5.36811	101	74	163	149	14.9683	15.2279	17.8378	15.8446
Slc39a8	Slc39a8	chr3	+	135488454	135551536	3707	9.63786	0	0.278434	0	0	6.34973	4.98346	182	124	184	167	19.62	19.3063	18.8504	16.704
2700046G09Rik	2700046G09Rik	chr19	+	32463705	32465674	1641	9.62347	0	-0.813136	0	0	0.468757	0.930113	4	6	9	20	2.91825	4.43521	4.33679	6.02401
Kel	Kel	chr6	-	41636328	41654324	2516	9.61452	0	0.404585	0	-1.09954	3.02678	2.13371	66	33	47	55	12.2613	10.4121	9.95563	9.90881
Ap4s1	Ap4s1	chr12	+	52791952	52839926	1113	9.60966	0	-0.347364	0	-1.1964	9.12295	11.4437	73	59	103	139	12.857	13.6982	14.42	15.341
Zbtb37	Zbtb37	chr1	-	162947886	162964390	3883	9.60898	0	0.298819	0	0	3.42717	2.57533	115	58	103	87	15.9003	13.5889	14.42	12.3173
Gm3258	Gm3258	chr10	-	31133531	31134241	710	9.60801	0	0.291802	0	0	40.8451	32.5426	214	163	192	247	21.0907	21.8069	19.217	19.9648
Cobl	Cobl	chr11	-	12136678	12364963	5618	9.60097	0	-0.521798	0	-1.40439	0.561382	0.824418	20	21	35	53	6.88779	8.3744	8.63646	9.7344
Afg3l1	Afg3l1	chr8	+	126001761	126027816	4268	9.59784	0	-0.238926	0	0	19.1046	21.6051	641	419	826	926	33.1229	32.1764	35.0416	34.3802
Calcr	Calcr	chr6	-	3635719	3714713	3864	9.59494	0	-1.1742	0	0	0.0995381	0.258799	3	2	8	11	2.46012	2.37563	4.07035	4.41544
Tifab	Tifab	chr13	-	56275063	56280246	3498	9.59061	0	0.682654	0	0	0.637727	0.346062	23	6	9	14	7.38241	4.43521	4.33679	5.0144
Ston2	Ston2	chr12	-	92871448	93024876	9896	9.58915	0	0.231742	0	0	6.03974	4.9515	453	324	453	478	28.9648	29.1132	27.8247	26.5599
Kcnh2	Kcnh2	chr5	-	23825406	23857422	4221	9.58631	0	-0.269606	0	-1.28011	4.04571	4.85044	119	103	156	233	16.1545	17.7438	17.4824	19.4482
4930414N06Rik	4930414N06Rik	chr19	-	45046606	45059040	478	9.58196	0	0.611718	0	1	4.1841	2.20216	21	5	17	3	7.05704	4.02096	6.03781	2.08751
Trpm6	Trpm6	chr19	+	18824472	18967001	6509	9.56949	0	0.73787	0	0	0.378175	0.218321	15	17	14	13	5.9598	7.55066	5.46773	4.82359
Accs	Accs	chr2	-	93675609	93689933	1998	9.56412	0	-0.430873	0	-1.73697	3.234	4.26743	50	34	64	98	10.7525	10.5613	11.53	13.0269
Rgs10	Rgs10	chr7	-	135517138	135561686	875	9.54495	0	0.660447	0	0	3.78022	2.28571	24	19	17	21	7.53912	7.97479	6.03781	6.1747
Mir466i	Mir466i	chr13	+	17839306	17839427	121	9.53922	0	-1.06828	0	0	8.90019	16.094	14	0	23	14	5.754	-0.0141299	7.02705	5.0144
Tmem150a	Tmem150a	chr6	+	72305476	72309756	1461	9.53804	0	0.620411	0	-1.36257	4.26473	2.91797	31	50	25	56	8.54537	12.6739	7.32366	9.99466
AW011738	AW011738	chr4	+	155577392	155580137	2745	9.53139	0	0.57558	0	0	1.28906	0.805292	30	16	18	24	8.4101	7.32801	6.21501	6.60387
Stbd1	Stbd1	chr5	+	93032076	93035605	1985	9.51534	0	0.424032	0	0	4.96028	3.60599	68	60	67	69	12.4349	13.8065	11.7822	11.0396
Alg14	Alg14	chr3	+	120994734	121064929	910	9.51005	0	0.333441	0	0	14.2857	10.6998	106	63	92	93	15.3092	14.1255	13.6774	12.7101
Atp11a	Atp11a	chr8	+	12757015	12868728	7443	9.4681	0	0.233049	0	-1.848	8.54701	7.02886	477	350	473	521	29.566	30.017	28.3163	27.5182
Enho	Enho	chr4	-	41585176	41587335	1232	9.44145	0	0.393001	0	0	9.86514	7.34792	91	67	67	105	14.2569	14.5381	11.7822	13.4557
P2rx4	P2rx4	chr5	+	123157565	123179051	1993	9.43646	0	0.754475	0	0	1.38948	0.818655	19	17	7	24	6.71369	7.55066	3.78444	6.60387
Rassf10	Rassf10	chr7	+	120097475	120100972	3497	9.43443	0	0.642307	0	0	1.12184	0.707373	28	23	15	32	8.13171	8.75306	5.66482	7.61794
Tbc1d19	Tbc1d19	chr5	+	54200865	54295619	2688	9.42698	0	-0.243722	0	-2.09954	8.41346	9.86842	153	141	229	275	18.1357	20.4515	20.7954	20.9438
Map3k10	Map3k10	chr7	-	28441395	28459617	3690	9.42298	0	-0.270787	0	0	7.29623	8.52945	211	139	247	351	20.9592	20.3216	21.5034	23.305
Pik3r1	Pik3r1	chr13	-	102450717	102538172	7378	9.41572	0	0.231652	0	1.11548	9.25829	7.61153	500	388	547	520	30.1201	31.2455	30.0056	27.4966
Ngf	Ngf	chr3	+	102273850	102324936	1187	9.40542	0	0.817211	0	0	1.68492	0.93114	12	14	8	13	5.31588	6.85788	4.07035	4.82359
AI987944	AI987944	chr7	-	48628299	48648749	2931	9.40528	0	-0.417711	0	0	2.88691	3.68116	67	43	104	101	12.3485	11.8045	14.4852	13.2126
BC022687	BC022687	chr12	+	114047185	114054456	1915	9.40368	0	-0.473786	0	-1.42626	1.84776	2.63845	21	25	40	56	7.05704	9.11353	9.21314	9.99466
Ptpn3	Ptpn3	chr4	-	57203712	57314709	6369	9.3997	0	0.512105	0	0	0.990374	0.677624	46	36	33	49	10.3339	10.8522	8.39278	9.37401
Slc25a1	Slc25a1	chr16	-	17925303	17928312	1678	9.38507	0	-0.255304	0	0	22.9669	26.4413	305	196	359	484	24.5988	23.627	25.2686	26.6973
Aspg	Aspg	chr12	+	113344893	113365784	2732	9.37847	0	0.798553	0	0	0.563126	0.288973	13	7	6	9	5.5397	4.81214	3.47453	3.96296
Pkp3	Pkp3	chr7	+	148264127	148276409	3045	9.375	0	0.431568	0	-1.11548	2.98093	2.16057	67	51	50	75	12.3485	12.7925	10.2545	11.4842
Smad9	Smad9	chr3	+	54559503	54605179	5368	9.37162	0	0.449542	0	0	1.2467	0.862813	53	34	44	44	11.054	10.5613	9.64568	8.89925
Ppp1r3b	Ppp1r3b	chr8	+	36438794	36451191	4219	9.36619	0	0.41804	0	0	1.85972	1.32234	62	40	51	55	11.9051	11.4079	10.3519	9.90881
Agphd1	Agphd1	chr9	+	54765096	54797731	5103	9.36074	0	0.309578	0	0	3.16556	2.43407	127	83	116	120	16.6483	16.0624	15.2424	14.3241
Rinl	Rinl	chr7	+	29573987	29583984	2873	9.3583	0	-0.650244	0	-1.13124	0.722911	1.1358	16	11	23	39	6.15798	6.07516	7.02705	8.39288
Adarb2	Adarb2	chr13	+	8202154	8759554	5456	9.35127	0	0.893825	0	0	0.211482	0.0964655	9	6	6	4	4.57291	4.43521	3.47453	2.49171
Wnt16	Wnt16	chr6	+	22238226	22248522	1666	9.35065	0	0.6755	0	0	1.20048	0.663423	18	8	11	10	6.53435	5.15978	4.82353	4.19558
Pcsk5	Pcsk5	chr19	-	17507321	17912122	9346	9.34973	0	0.297957	0	-1.41504	3.06178	2.44405	207	165	184	250	20.7819	21.924	18.8504	20.073
Sema6d	Sema6d	chr2	+	124436031	124493506	6541	9.34633	0	0.27241	0	-1.58496	5.13918	4.1439	249	188	228	287	22.5418	23.2062	20.755	21.3434
Gm5887	Gm5887	chr6	-	147023583	147035554	1123	9.34301	0	0.696134	0	0	1.78094	0.984206	18	8	9	12	6.53435	5.15978	4.33679	4.62431
Zfp599	Zfp599	chr9	-	22051873	22064339	3574	9.34267	0	-0.270444	0	0	4.30459	5.16891	100	100	165	186	14.899	17.5049	17.9376	17.5536
Pgs1	Pgs1	chr11	+	117848170	117885325	2205	9.33824	0	-0.249799	0	0	14.0241	16.2549	238	164	272	409	22.1013	21.8655	22.432	24.8805
Gdf5	Gdf5	chr2	-	155766760	155771100	2315	9.33722	0	-0.378375	0	0	3.72155	4.70615	59	53	117	90	11.6296	13.0259	15.3034	12.5155
Cpd	Cpd	chr11	-	76590709	76660510	9152	9.33045	0	0.171434	0	0	19.3064	16.1138	1433	864	1525	1277	43.4513	41.377	42.9602	38.4672
Adc	Adc	chr4	-	128609389	128639661	1917	9.32058	0	-0.523446	0	-1.11548	2.76875	3.7339	50	19	52	84	10.7525	7.97479	10.4482	12.1153
Gm5478	Gm5478	chr15	-	101473450	101477811	2960	9.30656	0	0.542775	0	0	2.2869	1.5825	44	44	30	59	10.1169	11.9333	8.01108	10.2471
Pdcd5	Pdcd5	chr7	-	36427003	36432501	642	9.28973	0	-0.274821	0	0	36.4246	42.7119	181	123	223	298	19.5714	19.2359	20.5513	21.7001
Thoc1	Thoc1	chr18	+	9958177	9995482	1985	9.2897	0	-0.231698	0	0	35.6133	40.0902	541	378	761	751	31.0589	30.9321	34.0158	31.7998
Adamts12	Adamts12	chr15	+	10994544	11276622	6234	9.28571	0	0.416342	0	0	1.40668	1.01312	67	47	55	65	12.3485	12.3101	10.7309	10.731
4933437F05Rik	4933437F05Rik	chr12	-	88562072	88579551	1412	9.2774	0	-1.27408	0	0	0.217912	0.596392	3	1	9	7	2.46012	1.52601	4.33679	3.44957
Hamp	Hamp	chr7	-	31727387	31729036	394	9.26487	0	-0.624459	0	0	9.76181	13.759	38	12	50	53	9.42987	6.34813	10.2545	9.7344
Rapgefl1	Rapgefl1	chr11	+	98698098	98714319	4163	9.26188	0	0.382277	0	0	3.08579	2.32626	94	73	72	112	14.4747	15.1317	12.1891	13.869
Tbx5	Tbx5	chr5	+	120284671	120335227	3941	9.25656	0	-0.202429	0	0	51.6464	57.9602	1539	1107	1799	2541	44.3919	44.6355	45.1385	47.4977
Mir1929	Mir1929	chr10	+	44079481	44079574	93	9.25524	0	0.860485	0	0	14.8883	7.3571	6	12	13	0	3.67225	6.34813	5.26252	-0.0141299
Wdr46	Wdr46	chr17	+	34077667	34086640	2164	9.25414	0	-0.253328	0	0	22.6433	25.8537	402	235	445	618	27.6	25.5224	27.6235	29.4771
Ndufa4l2	Ndufa4l2	chr10	+	126951994	126954210	946	9.25348	0	-0.930018	0	0	0.569198	1.27963	3	4	5	18	2.46012	3.55695	3.13404	5.70931
Rmrp	Rmrp	chr4	-	43505656	43505931	275	9.24489	0	-0.822691	0	0	4.1958	7.46411	8	7	24	15	4.29463	4.81214	7.1771	5.19766
Ifi202b	Ifi202b	chr1	-	175892699	175912975	1796	9.23207	0	1.00609	0	0	0.770944	0.380964	5	13	5	8	3.31656	6.60854	3.13404	3.7153
1110008P14Rik	1110008P14Rik	chr2	-	32234620	32237435	657	9.22944	0	-0.526621	0	0	7.2591	9.93351	41	21	56	68	9.78052	8.3744	10.8231	10.9634
Fam114a1	Fam114a1	chr5	+	65361313	65433140	2949	9.22657	0	-0.24752	0	-2.32193	8.32094	9.72676	179	140	221	324	19.4738	20.3867	20.469	22.5096
Tmsb4x	Tmsb4x	chrX	-	163645025	163647150	670	9.22166	0	0.217594	0	0	445.924	372.035	2216	1668	2220	2516	49.2173	50.0649	47.9214	47.3667
Rhob	Rhob	chr12	-	8504564	8506791	2227	9.21847	0	0.224437	0	0	22.3136	18.3632	396	250	334	443	27.4309	26.1915	24.5078	25.7317
Col3a1	Col3a1	chr1	+	45368382	45406551	5564	9.20819	0	-0.19833	0	0	122.117	137.16	5058	3775	5964	8536	60.175	60.9054	61.0352	63.5454
Zim1	Zim1	chr7	-	6628153	6649143	3501	9.20295	0	0.21954	0	0	12.1284	9.93701	348	204	290	371	26.0043	24.0361	23.0656	23.8675
Jund	Jund	chr8	+	73221637	73224515	2878	9.19993	0	-0.223631	0	0	38.9159	43.8353	888	568	1008	1389	37.2239	35.9636	37.5727	39.5554
Mapk15	Mapk15	chr15	+	75824198	75829583	1930	9.19383	0	0.917593	0	0	0.717417	0.354513	8	10	6	7	4.29463	5.78779	3.47453	3.44957
9430076G02Rik	9430076G02Rik	chr18	+	54581948	54612948	2228	9.17616	0	0.999559	0	0	0.448833	0.188982	8	5	3	5	4.29463	4.02096	2.31535	2.84519
Cars2	Cars2	chr8	-	11514016	11550771	1850	9.17425	0	-0.368265	0	-2.05063	4.11642	5.29161	52	47	80	106	10.9546	12.3101	12.8088	13.5156
Lmtk3	Lmtk3	chr7	+	53039316	53059500	4828	9.17082	0	-0.323617	0	-1.25376	3.4096	4.1098	137	77	141	236	17.2404	15.5122	16.687	19.5605
Maf	Maf	chr8	-	118227152	118230794	3642	9.16823	0	-0.294957	0	0	4.07637	4.88453	102	91	178	160	15.0373	16.7611	18.5688	16.3766
Gfra4	Gfra4	chr2	-	130865911	130868824	955	9.1669	0	-0.869746	0	-1.87447	1.20822	2.14935	11	4	16	23	5.08126	3.55695	5.85461	6.46436
Pdlim1	Pdlim1	chr19	-	40296728	40346106	1505	9.16189	0	0.256881	0	0	20.8536	16.7862	241	167	227	253	22.2228	22.0401	20.7145	20.1804
Ccne1	Ccne1	chr7	-	38883002	38892509	1956	9.15043	0	-0.190026	0	0	46.5235	52.0396	645	538	889	1045	33.1996	35.2776	35.9699	35.902
Lrrc46	Lrrc46	chr11	-	96895915	96902683	1298	9.144	0	-1.06626	0	0	0.533365	1.0948	7	2	15	12	3.99599	2.37563	5.66482	4.62431
Pycard	Pycard	chr7	-	135134886	135137381	2135	9.14347	0	0.783502	0	0	0.648532	0.320473	12	6	8	5	5.31588	4.43521	4.07035	2.84519
Trp63	Trp63	chr16	+	25683850	25892174	6055	9.13674	0	0.257328	0	0	12.92	10.6567	535	482	569	657	30.9253	33.9013	30.4726	30.1971
A230051G13Rik	A230051G13Rik	chr11	-	58968870	58977244	4024	9.13283	0	-0.452336	0	0	1.62487	2.11887	55	30	72	90	11.2498	9.94866	12.1891	12.5155
Pde10a	Pde10a	chr17	+	8994609	9179513	7717	9.12569	0	0.345563	0	0	1.38555	1.02303	89	50	75	75	14.1094	12.6739	12.4258	11.4842
Abca7	Abca7	chr10	+	79460359	79478317	6594	9.12209	0	0.380065	0	-1.51457	1.48153	1.08552	81	46	55	81	13.5003	12.186	10.7309	11.9093
Gm5065	Gm5065	chr7	+	5302142	5312283	10108	9.10152	0	0.730128	0	0	0.205473	0.114552	16	11	10	12	6.15798	6.07516	4.58703	4.62431
Tmod3	Tmod3	chr9	-	75345590	75407464	3590	9.10109	0	-0.197538	0	0	34.1333	37.9563	876	717	1336	1253	37.0499	38.9495	41.2249	38.2226
Vps33b	Vps33b	chr7	+	87414540	87436465	2568	9.10044	0	0.318307	0	-2.14684	7.72825	6.04607	148	110	124	171	17.8623	18.2851	15.7227	16.8875
Sox4	Sox4	chr13	-	29042598	29045551	2953	9.10007	0	-0.210044	0	0	68.2748	76.6036	1565	1056	1782	2516	44.6129	44.0133	45.0131	47.3667
Gsta4	Gsta4	chr9	+	78039772	78057156	958	9.09172	0	-0.195247	0	0	54.1995	61.1471	363	312	497	616	26.465	28.6766	28.8855	29.4392
Frzb	Frzb	chr2	-	80252126	80287553	2920	9.08751	0	-0.174143	0	0	36.7492	41.0779	751	644	940	1339	35.0963	37.5657	36.6792	39.0801
Arhgef16	Arhgef16	chr4	-	153652578	153674004	2717	9.08113	0	0.46812	0	-1.1375	2.4065	1.66592	49	36	42	44	10.6497	10.8522	9.43233	8.89925
Tbc1d30	Tbc1d30	chr10	-	120700875	120748245	5695	9.07249	0	0.802949	0	0	0.324171	0.175593	13	11	7	12	5.5397	6.07516	3.78444	4.62431
Zdhhc13	Zdhhc13	chr7	+	56044372	56082807	2407	9.05381	0	-0.275278	0	-2	9.61938	11.2173	173	128	260	253	19.1766	19.5844	21.9938	20.1804
Rcl1	Rcl1	chr19	+	29175864	29218333	1803	9.04816	0	-0.246032	0	0	23.2518	26.5347	328	217	413	496	25.3671	24.6776	26.7901	26.9685
Gpx4	Gpx4	chr10	+	79516254	79519184	1201	9.03946	0	-0.248056	0	-1.0651	60.9748	68.9338	606	346	697	876	32.4335	29.8815	32.9285	33.6889
Cdk2ap2	Cdk2ap2	chr19	+	4097350	4099017	911	9.03713	0	-0.344534	0	0	13.5101	16.5232	94	66	140	146	14.4747	14.4362	16.6322	15.6957
Gramd1a	Gramd1a	chr7	-	31915145	31936069	2681	9.0345	0	-0.208909	0	-1.49033	16.8709	19.2387	339	249	352	628	25.7209	26.1478	25.0595	29.6651
Sema5b	Sema5b	chr16	+	35541447	35664344	4556	9.03442	0	-0.772586	0	0	0.38833	0.623816	16	7	31	23	6.15798	4.81214	8.14061	6.46436
Scx	Scx	chr15	+	76287867	76289898	1136	9.02991	0	-0.255104	0	0	18.2828	21.6364	155	115	158	309	18.2435	18.6588	17.5849	22.0481
Meis3	Meis3	chr7	+	16760728	16771852	1780	9.02215	0	-0.544294	0	-1.7885	2.76577	3.75517	45	19	61	66	10.2261	7.97479	11.2711	10.8091
Ccnl1	Ccnl1	chr3	-	65750072	65762147	2145	9.02205	0	0.259232	0	0	26.2865	21.617	392	341	401	480	27.3171	29.7104	26.4651	26.6058
Sp8	Sp8	chr12	+	120084801	120091051	4480	9.02047	0	0.29615	0	0	6.73077	5.40414	209	183	205	255	20.8708	22.9369	19.7923	20.2516
Islr2	Islr2	chr9	-	58044103	58052126	4993	9.0204	0	-0.634944	0	0	0.400561	0.621923	14	12	29	30	5.754	6.34813	7.87909	7.37924
Ticam2	Ticam2	chr18	-	46717884	46734187	3264	9.01394	0	0.793542	0	0	0.49491	0.257998	14	7	5	11	5.754	4.81214	3.13404	4.41544
Ehbp1l1	Ehbp1l1	chr19	-	5707373	5726317	6442	9.00874	0	0.380028	0	1.37851	1.8986	1.42976	93	66	63	112	14.4026	14.4362	11.4445	13.869
Ufsp2	Ufsp2	chr8	+	47060892	47082213	1530	9.00472	0	-0.27987	0	0	13.8763	16.3399	167	109	192	283	18.8727	18.2091	19.217	21.2114
Col13a1	Col13a1	chr10	-	61301245	61441856	2900	9.00347	0	0.528428	0	0	1.08753	0.671506	30	11	19	18	8.4101	6.07516	6.38674	5.70931
9430038I01Rik	9430038I01Rik	chr7	-	144567251	144602439	1125	8.99866	0	0.494391	0	0	4.8547	3.27485	44	27	30	40	10.1169	9.45802	8.01108	8.49696
Snord92	Snord92	chr17	+	71980630	71980701	71	8.99753	0	0.460445	0	0	26.0022	14.0845	23	1	19	0	7.38241	1.52601	6.38674	-0.0141299
Arhgap26	Arhgap26	chr18	+	39152798	39535939	7899	8.98309	0	0.408642	0	0	1.10043	0.792905	62	51	68	51	11.9051	12.7925	11.8649	9.55621
Frmd7	Frmd7	chrX	-	48245821	48295887	4647	8.97377	0	-0.318937	0	0	2.40023	2.94474	78	67	122	138	13.2634	14.5381	15.6043	15.2895
Pmch	Pmch	chr10	+	87553816	87555119	314	8.97341	0	-1.01716	0	0	1.46987	3.35233	3	3	10	10	2.46012	3.02199	4.58703	4.19558
Lmod1	Lmod1	chr1	+	137221389	137264642	3942	8.97332	0	-0.921037	0	0	0.117082	0.26703	2	4	7	13	1.91187	3.55695	3.78444	4.82359
Iqgap2	Iqgap2	chr13	-	96397131	96661877	5771	8.96844	0	0.171878	0	1.5025	9.50375	7.84321	460	253	484	376	29.1427	26.3217	28.5799	24.0048
Parp4	Parp4	chr14	+	57194455	57278635	6391	8.96367	0	0.37533	0	0	1.08325	0.76588	65	25	41	52	12.1734	9.11353	9.32349	9.64579
2810021J22Rik	2810021J22Rik	chr11	+	58680741	58697840	4892	8.96287	0	-0.26158	0	-1.75489	4.90597	5.72363	177	135	246	286	19.3754	20.058	21.465	21.3105
Tram1l1	Tram1l1	chr3	+	124023954	124026178	2224	8.95316	0	-0.331672	0	0	5.81074	7.05225	98	70	146	152	14.7592	14.8385	16.9575	15.9919
Pklr	Pklr	chr3	+	88940063	88950516	2802	8.95302	0	0.31457	0	0	3.87086	2.89267	92	49	82	72	14.3299	12.554	12.9584	11.2645
Gramd1b	Gramd1b	chr9	-	40105491	40263349	2698	8.95076	0	0.54224	0	0	1.39705	0.897351	32	17	19	27	8.6782	7.55066	6.38674	7.00372
Ppl	Ppl	chr16	-	5086383	5132574	6277	8.94649	0	0.2596	0	0	3.81123	3.05208	198	113	143	221	20.3747	18.5106	16.7959	18.9893
Csad	Csad	chr15	-	102007428	102019474	2265	8.94209	0	0.259259	0	0	10.3583	8.2491	186	119	172	183	19.8126	18.9504	18.2812	17.4231
Pcdhga2	Pcdhga2	chr18	+	37828758	38001524	2421	8.93513	0	0.591589	0	0	1.84285	1.21742	26	32	27	29	7.84185	10.2604	7.60718	7.25652
Tcfap2b	Tcfap2b	chr1	+	19198994	19228815	6391	8.93462	0	0.240086	0	0	9.32802	7.70821	438	337	414	522	28.5762	29.572	26.8168	27.5397
Exosc1	Exosc1	chr19	-	41997469	42007804	1622	8.91636	0	-0.292826	0	0	14.2274	16.6786	185	115	236	278	19.7647	18.6588	21.075	21.0447
Dera	Dera	chr6	+	137703097	137786393	1688	8.91468	0	-0.220057	0	0	28.3904	32.0529	354	269	495	533	26.1903	26.998	28.8389	27.775
Ubr4	Ubr4	chr4	+	138936573	139045447	15872	8.90422	0	0.104503	0	0	20.486	17.3427	2962	1265	2980	2250	53.0718	46.3991	51.829	45.8877
Zfp383	Zfp383	chr7	+	30693535	30701832	2620	8.90116	0	0.280638	0	0	12.7422	10.3053	239	195	221	292	22.1419	23.5751	20.469	21.5066
Ttc39b	Ttc39b	chr4	-	82866204	82970093	8764	8.89829	0	0.458967	0	0	0.807499	0.570516	47	45	52	43	10.4405	12.0604	10.4482	8.80068
Slc23a2	Slc23a2	chr2	-	131878231	131970844	6364	8.89469	0	0.247583	0	1.22239	6.06779	4.93731	284	218	299	298	23.8608	24.7258	23.3723	21.7001
Bbs5	Bbs5	chr2	+	69485311	69505626	1419	8.89454	0	-0.513523	0	-1.08746	3.36098	4.52506	38	24	73	49	9.42987	8.93542	12.2686	9.37401
Dgka	Dgka	chr10	-	128157191	128181112	2710	8.88529	0	0.457697	0	-1	3.23588	2.34997	55	59	55	66	11.2498	13.6982	10.7309	10.8091
Lipe	Lipe	chr7	-	26164545	26181006	2813	8.87382	0	-0.412965	0	-1.58496	2.29703	2.99362	48	36	71	89	10.5457	10.8522	12.109	12.4499
Fitm2	Fitm2	chr2	-	163294438	163298365	1558	8.86312	0	0.417143	0	0	5.92476	4.32403	64	56	63	65	12.0848	13.367	11.4445	10.731
Ecsit	Ecsit	chr9	-	21876689	21889826	1492	8.86295	0	-0.335612	0	-1.16993	8.76469	10.618	102	68	145	156	15.0373	14.639	16.9039	16.1857
Camk1	Camk1	chr6	-	113284117	113293916	1371	8.862	0	-0.274994	0	0	13.2974	15.7396	138	99	165	245	17.2981	17.4243	17.9376	19.8922
Noxo1	Noxo1	chr17	+	24833178	24837474	2238	8.84572	0	0.658428	0	0	1.4436	0.893655	25	17	9	29	7.69219	7.55066	4.33679	7.25652
Arpc1b	Arpc1b	chr5	+	145875124	145889055	1551	8.83912	0	-0.268328	0	0	17.5073	20.3264	218	135	247	352	21.2642	20.058	21.5034	23.3336
Arsj	Arsj	chr3	+	126066769	126143292	3690	8.83814	0	-0.567596	0	0	0.68793	1.01269	18	15	34	37	6.53435	7.09736	8.51563	8.18009
Mir1b	Mir1b	chr18	+	10785443	10785565	50	8.82198	0	-0.97699	0	0	24.6154	42.1053	16	0	20	20	6.15798	-0.0141299	6.55344	6.02401
Lpar4	Lpar4	chrX	+	104115963	104129238	4237	8.80407	0	-0.174995	0	0	10.1668	11.453	277	283	425	497	23.6063	27.5656	27.1081	26.9909
Dnajc6	Dnajc6	chr4	+	101169252	101315404	5596	8.79875	0	0.551961	0	0	0.63232	0.404424	26	20	25	18	7.84185	8.17741	7.32366	5.70931
Golm1	Golm1	chr13	-	59736356	59777145	3693	8.79854	0	-0.197515	0	-1.81714	32.9938	36.7837	906	678	1172	1409	37.4811	38.2273	39.5185	39.7411
Trip13	Trip13	chr13	-	74049909	74075215	2267	8.79468	0	-0.242469	0	0	28.3669	31.9458	518	318	660	716	30.5397	28.8965	32.2603	31.2234
Arhgap4	Arhgap4	chrX	-	71139690	71156637	3245	8.79268	0	0.567736	0	0	1.09044	0.697429	26	20	22	21	7.84185	8.17741	6.87327	6.1747
Serpina3h	Serpina3h	chr12	+	105486105	105492615	2051	8.78729	0	-0.529004	0	-1.28011	1.50021	2.15556	20	20	45	39	6.88779	8.17741	9.75029	8.39288
Ano1	Ano1	chr7	-	151774453	151924497	4604	8.78224	0	0.628684	0	0	0.467821	0.262929	21	7	12	11	7.05704	4.81214	5.04819	4.41544
Alas2	Alas2	chrX	+	146981959	147005165	1979	8.78157	0	0.173127	0	0	21.1062	17.3932	359	184	347	307	26.3435	22.9912	24.9083	21.9855
1700123M08Rik	1700123M08Rik	chr4	+	11893720	11921442	1066	8.78014	0	0.862842	0	0	1.37105	0.691222	9	10	8	6	4.57291	5.78779	4.07035	3.16156
Agl	Agl	chr3	-	116442916	116511084	9625	8.77718	0	0.196003	0	-2.05063	5.18681	4.29802	411	238	364	422	27.8502	25.6586	25.4162	25.2117
Acot5	Acot5	chr12	+	85410274	85416969	1518	8.77487	0	-0.601503	0	-1.66985	1.3682	2.11497	14	13	25	36	5.754	6.60854	7.32366	8.07126
Actr3b	Actr3b	chr5	+	25265843	25356159	1711	8.77473	0	-0.919292	0	0	0.359664	0.738257	4	4	12	12	2.91825	3.55695	5.04819	4.62431
Fbxo44	Fbxo44	chr4	-	147526908	147534173	1894	8.77409	0	-0.431363	0	-1.24793	1.62456	2.33424	16	24	27	57	6.15798	8.93542	7.60718	10.0797
A630033H20Rik	A630033H20Rik	chrX	+	104344265	104369000	3390	8.76091	0	0.785544	0	0	0.431132	0.217358	11	8	10	4	5.08126	5.15978	4.58703	2.49171
Ankrd13b	Ankrd13b	chr11	-	77283988	77303180	3336	8.75697	0	-0.23335	0	0	19.2999	21.7563	519	318	600	779	30.5627	28.8965	31.1066	32.2449
Dnase1l2	Dnase1l2	chr17	-	24577712	24580046	1236	8.7567	0	-0.793268	0	0	0.622355	1.1923	4	6	12	16	2.91825	4.43521	5.04819	5.37415
Slc40a1	Slc40a1	chr1	-	45964914	45982439	3380	8.75269	0	0.372424	0	0	2.89031	2.13329	74	53	70	67	12.9394	13.0259	12.0283	10.8866
Klhl6	Klhl6	chr16	-	19946585	19983122	2405	8.74343	0	0.389583	0	0	3.48633	2.53857	70	39	45	71	12.6057	11.272	9.75029	11.1901
Ssfa2	Ssfa2	chr2	+	79475581	79513121	5093	8.73751	0	0.227876	0	0	6.99301	5.70442	281	182	265	287	23.7522	22.8824	22.178	21.3434
D330023K18Rik	D330023K18Rik	chr2	-	31006568	31007811	512	8.73607	0	0.92866	0	0	2.85457	1.43914	10	9	2	12	4.83426	5.48366	1.79338	4.62431
Pkhd1l1	Pkhd1l1	chr15	+	44289098	44428681	12739	8.72839	0	0.383711	0	0	0.440803	0.301602	52	21	45	28	10.9546	8.3744	9.75029	7.1314
Bbs7	Bbs7	chr3	-	36472064	36512311	2598	8.70672	0	0.259338	0	-1.76553	7.9351	6.30039	171	97	137	174	19.076	17.2616	16.4665	17.0235
1110032F04Rik	1110032F04Rik	chr3	+	68673507	68676085	2578	8.70431	0	-0.847544	0	0	0.358059	0.653301	8	4	12	20	4.29463	3.55695	5.04819	6.02401
Myh7b	Myh7b	chr2	+	155436947	155460043	6132	8.70051	0	0.828779	0	0	0.27598	0.145913	12	10	6	11	5.31588	5.78779	3.47453	4.41544
Pno1	Pno1	chr11	-	17103202	17111592	1563	8.70002	0	-0.224617	0	0	36.1238	40.5765	431	303	591	614	28.3914	28.3406	30.9253	29.4012
Nap1l5	Nap1l5	chr6	-	58855226	58857120	1894	8.69768	0	0.575848	0	0	1.74641	1.08375	27	16	20	19	7.98829	7.32801	6.55344	5.869
Tnni1	Tnni1	chr1	+	137695997	137707566	1114	8.69724	0	-0.979851	0	0	0.55241	1.13389	6	2	7	17	3.67225	2.37563	3.78444	5.54452
Depdc1a	Depdc1a	chr3	+	159158396	159192919	3323	8.69713	0	-0.227721	0	-1.41504	16.1346	18.151	406	291	578	568	27.7117	27.8804	30.6595	28.4996
Rorb	Rorb	chr19	-	19005098	19185686	9400	8.68463	0	0.726627	0	0	0.155483	0.0783875	15	4	7	7	5.9598	3.55695	3.78444	3.44957
Ncoa5	Ncoa5	chr2	-	164825856	164860279	3091	8.67922	0	-0.206336	0	0	38.5984	43.0452	912	639	1150	1378	37.5657	37.4658	39.2727	39.4522
Tnfaip8l1	Tnfaip8l1	chr17	+	56301913	56313378	2365	8.67573	0	-0.434704	0	0	3.12246	4.00579	63	33	80	100	11.9953	10.4121	12.8088	13.1511
Pkp2	Pkp2	chr16	+	16213437	16272805	2891	8.67385	0	0.785489	0	0	0.585371	0.30949	14	8	6	11	5.754	5.15978	3.47453	4.41544
Slc16a4	Slc16a4	chr3	+	107094209	107115033	2186	8.67053	0	0.565504	0	0	2.11134	1.39645	32	28	24	34	8.6782	9.62485	7.1771	7.84836
Hsph1	Hsph1	chr5	-	150419419	150438890	3478	8.66009	0	-0.22747	0	0	75.2864	83.578	2063	1341	2933	2590	48.2686	47.1715	51.6177	47.7508
Fermt1	Fermt1	chr2	-	132729914	132771772	5255	8.64254	0	0.292073	0	-1.1375	5.28434	4.2566	195	166	182	243	20.2363	21.9821	18.7572	19.8192
Sil1	Sil1	chr18	-	35426049	35658579	1699	8.63729	0	0.366656	0	1	6.92715	5.23528	91	62	63	106	14.2569	14.0202	11.4445	13.5156
Hoxb4	Hoxb4	chr11	+	96179580	96182952	2566	8.62792	0	-0.510316	0	0	1.91858	2.5844	43	21	57	69	10.0063	8.3744	10.9145	11.0396
Xrcc6bp1	Xrcc6bp1	chr10	-	126305483	126338427	1365	8.62698	0	-0.365111	0	-1.26303	4.67737	6.0536	42	41	66	91	9.89415	11.5419	11.6989	12.5808
Nckipsd	Nckipsd	chr9	+	108710710	108720697	2870	8.61896	0	0.324009	0	0	4.44921	3.39263	106	60	75	110	15.3092	13.8065	12.4258	13.7524
Nprl2	Nprl2	chr9	+	107444539	107448037	1458	8.61632	0	-0.295443	0	-1.62449	8.96908	10.8295	97	73	119	181	14.6887	15.1317	15.4247	17.3353
Gypa	Gypa	chr8	+	83017943	83034684	1827	8.6098	0	0.267175	0	1.26303	8.12597	6.28007	129	64	109	109	16.7689	14.23	14.8064	13.6937
Rnf182	Rnf182	chr13	+	43711165	43766313	3456	8.60244	0	0.324436	0	0	3.71706	2.8326	99	68	94	92	14.8293	14.639	13.816	12.6456
Slc19a3	Slc19a3	chr1	-	83009097	83035023	2974	8.59907	0	1.07585	0	0	0.362113	0.159275	6	8	2	7	3.67225	5.15978	1.79338	3.44957
Acsl1	Acsl1	chr8	+	47556395	47621404	3891	8.59717	0	0.315308	0	0	3.42012	2.62414	107	66	87	107	15.3763	14.4362	13.3236	13.5753
Myod1	Myod1	chr7	+	53631843	53634462	1854	8.59696	0	-0.172878	0	0	3.11178	4.03111	15	60	30	112	5.9598	13.8065	8.01108	13.869
Adam9	Adam9	chr8	-	26060082	26127394	3985	8.5948	0	0.224667	0	-1.38904	11.8907	9.77349	356	260	378	362	26.2518	26.6214	25.8218	23.617
Abca4	Abca4	chr3	+	121747377	121882979	7248	8.59108	0	0.341261	0	0	1.49643	1.12554	87	54	71	84	13.9601	13.1407	12.109	12.1153
Esrp2	Esrp2	chr8	-	108655082	108660874	2553	8.58763	0	0.353455	0	-1.1375	3.52526	2.59756	74	43	62	64	12.9394	11.8045	11.3582	10.6522
AI480653	AI480653	chr16	-	30955588	31081518	3111	8.58588	0	-0.23117	0	0	13.8219	15.5983	326	233	460	462	25.3018	25.4309	27.9986	26.187
Mfsd2b	Mfsd2b	chr12	-	4869243	4881165	3125	8.58567	0	0.495907	0	0	1.6	1.07789	38	27	32	32	9.42987	9.45802	8.26781	7.61794
Cml2	Cml2	chr6	-	85815415	85819131	3280	8.57933	0	0.948044	0	0	0.32833	0.144416	8	6	5	4	4.29463	4.43521	3.13404	2.49171
Akna	Akna	chr4	-	63028161	63064479	5475	8.57384	0	-0.280358	0	-2.11548	6.80014	7.78659	323	161	353	457	25.2034	21.6889	25.0895	26.0685
Fam70a	Fam70a	chrX	-	35550477	35605658	3427	8.57231	0	-0.169052	0	0	11.5373	13.0235	256	258	354	494	22.8153	26.5364	25.1195	26.9237
Acpp	Acpp	chr9	-	104190569	104240052	5957	8.57118	0	0.371789	0	-1.26303	2.25978	1.72287	92	83	87	108	14.3299	16.0624	13.3236	13.6346
Pex11a	Pex11a	chr7	-	86882149	86887911	879	8.55943	0	-0.603092	0	0	2.71287	4.07161	19	12	26	42	6.71369	6.34813	7.46696	8.70081
Apoe	Apoe	chr7	-	20281592	20284515	1251	8.55646	0	0.231946	0	0	33.1427	27.4307	330	209	239	413	25.4321	24.2862	21.1931	24.9832
Elovl4	Elovl4	chr9	-	83672298	83699912	3054	8.54382	0	0.30497	0	-1.32193	5.81835	4.54968	128	103	137	127	16.7087	17.7438	16.4665	14.7087
Ctdp1	Ctdp1	chr18	-	80604697	80666406	3685	8.53463	0	-0.232694	0	0	14.7792	16.6393	427	281	555	610	28.2847	27.4858	30.1771	29.325
Cadm4	Cadm4	chr7	+	25267041	25289552	2155	8.53097	0	-0.231169	0	-1.22239	9.10227	10.6484	138	117	164	272	17.2981	18.8054	17.8878	20.8421
2810428I15Rik	2810428I15Rik	chr8	-	73028194	73030638	657	8.52673	0	0.254572	0	0	27.7485	21.8697	157	80	123	150	18.3504	15.7903	15.6636	15.8939
Ormdl2	Ormdl2	chr10	-	128254512	128258687	496	8.51776	0	0.424348	0	0	15.6638	11.354	58	43	44	63	11.536	11.8045	9.64568	10.5726
Cdh1	Cdh1	chr8	+	109127267	109194146	4413	8.51201	0	0.224406	0	0	15.6008	12.9999	505	390	501	589	30.2379	31.3074	28.9783	28.918
Idh3a	Idh3a	chr9	+	54434317	54452469	2404	8.51097	0	-0.19881	0	0	32.2859	35.9489	570	439	792	850	31.6883	32.7466	34.5142	33.3159
Ino80e	Ino80e	chr7	-	133995946	134004977	818	8.50764	0	-0.251087	0	0	34.606	39.8919	223	145	253	367	21.4781	20.7078	21.7318	23.7567
Fry	Fry	chr5	+	151062504	151300328	10730	8.50577	0	0.285287	0	0	1.30475	1.00554	114	68	109	96	15.836	14.639	14.8064	12.9013
A430110N23Rik	A430110N23Rik	chr7	+	4877445	4896399	4260	8.50074	0	0.524225	0	0	1.44456	1.0131	42	38	23	59	9.89415	11.1342	7.02705	10.2471
Arl6	Arl6	chr16	-	59613146	59639165	1496	8.4967	0	-0.246633	0	0	16.9683	19.5258	184	146	279	276	19.7166	20.7711	22.6817	20.9775
Mkks	Mkks	chr2	-	136699516	136717142	3022	8.49046	0	-0.242687	0	-1.00468	9.41811	10.798	215	155	284	336	21.1343	21.3289	22.8575	22.8684
Shkbp1	Shkbp1	chr7	-	28127151	28141027	2347	8.48686	0	-0.263564	0	-1.68806	13.1756	15.1593	257	145	270	406	22.8539	20.7078	22.3599	24.803
Mir744	Mir744	chr11	-	65548234	65548334	100	8.48612	0	-0.960053	0	0	13.0769	22.1053	17	0	20	22	6.34929	-0.0141299	6.55344	6.32139
Sema7a	Sema7a	chr9	+	57787941	57810672	3275	8.48339	0	-0.471406	0	-1.1375	1.55021	2.05705	42	24	58	70	9.89415	8.93542	11.0049	11.1151
Lpcat4	Lpcat4	chr2	+	112079997	112087268	1902	8.48328	0	-0.383262	0	-2.05889	4.44876	5.58968	66	44	95	107	12.2613	11.9333	13.8846	13.5753
Twf1	Twf1	chr15	-	94408378	94420255	2973	8.4789	0	-0.212521	0	0	22.355	24.9792	503	361	680	731	30.1909	30.3833	32.6253	31.4732
Zfp473	Zfp473	chr7	-	51986855	52003987	3805	8.4596	0	0.413003	0	0	2.06206	1.49388	59	43	49	59	11.6296	11.8045	10.1561	10.2471
Plekha2	Plekha2	chr8	-	26149616	26212283	4984	8.45934	0	-0.436182	0	0	0.956908	1.27777	36	26	47	74	9.18731	9.28765	9.95563	11.4115
Pnpla6	Pnpla6	chr8	+	3515383	3544267	4497	8.45017	0	0.256298	0	-1.11548	5.3711	4.31867	192	122	161	208	20.0965	19.1651	17.7372	18.4738
Ptger4	Ptger4	chr15	-	5183403	5193831	2966	8.44914	0	-0.743528	0	-1.43296	0.389024	0.674309	8	7	16	22	4.29463	4.81214	5.85461	6.32139
Fgf12	Fgf12	chr16	-	28160183	28753288	3287	8.44708	0	0.855331	0	0	0.538251	0.288217	9	14	9	9	4.57291	6.85788	4.33679	3.96296
B630019K06Rik	B630019K06Rik	chrX	+	8469478	8472103	2625	8.44202	0	0.341766	0	0	5.8022	4.49123	108	90	99	125	15.443	16.6757	14.1553	14.6
Wbscr27	Wbscr27	chr5	+	135408242	135418507	2803	8.44183	0	0.397774	0	0	3.26573	2.42222	69	50	49	80	12.5207	12.6739	10.1561	11.8397
Epdr1	Epdr1	chr13	-	19683576	19711699	2387	8.434	0	0.329597	0	0	3.83487	2.84435	78	41	65	64	13.2634	11.5419	11.6148	10.6522
4922501C03Rik	4922501C03Rik	chr9	-	87086797	87150367	5295	8.43068	0	0.236801	0	-1.22239	6.02891	4.92023	249	166	225	270	22.5418	21.9821	20.6331	20.7739
Fancd2	Fancd2	chr6	+	113481675	113546279	4780	8.42124	0	-0.264453	0	-1.80735	7.08079	8.08192	275	165	353	381	23.5328	21.924	25.0895	24.1408
Hdx	Hdx	chrX	-	108688812	108810688	4261	8.41943	0	0.372051	0	1.11548	2.50934	1.87749	74	65	82	70	12.9394	14.3336	12.9584	11.1151
Cav2	Cav2	chr6	+	17231340	17239011	2473	8.41706	0	0.445031	0	0	3.0172	2.17081	55	42	39	63	11.2498	11.674	9.10121	10.5726
Snora16a	Snora16a	chr4	+	131865379	131865515	136	8.41361	0	-1.1548	0	0	2.82805	6.57895	5	0	4	13	3.31656	-0.0141299	2.75288	4.82359
Rnf208	Rnf208	chr2	+	25098448	25099781	1333	8.3879	0	0.578955	0	0	2.76992	1.81624	26	22	17	29	7.84185	8.56616	6.03781	7.25652
Arrb2	Arrb2	chr11	+	70246154	70254176	1728	8.38591	0	-0.248342	0	0	14.5121	16.8129	197	129	205	347	20.3287	19.6531	19.7923	23.1898
Emr1	Emr1	chr17	+	57498108	57622952	3245	8.38432	0	0.603905	0	0	0.948204	0.600113	23	17	14	23	7.38241	7.55066	5.46773	6.46436
D17H6S53E	D17H6S53E	chr17	+	35263346	35265800	2126	8.37755	0	0.342438	0	0	5.97004	4.55513	96	69	82	102	14.6178	14.7391	12.9584	13.2739
Zfp498	Zfp498	chr5	+	146044211	146052338	1996	8.37467	0	0.315369	0	0	7.66918	5.95929	118	81	97	129	16.0914	15.8816	14.0207	14.8163
Usp31	Usp31	chr7	-	128785534	128850767	10198	8.37442	0	0.19684	0	0	4.78978	3.98427	393	242	361	411	27.3457	25.8384	25.3278	24.9319
Chrna1	Chrna1	chr2	-	73401337	73418363	4288	8.36695	0	-0.75087	0	0	0.125574	0.257757	2	5	4	17	1.91187	4.02096	2.75288	5.54452
D830046C22Rik	D830046C22Rik	chr5	+	139853650	139856007	2357	8.36653	0	-1.17712	0	0	0.16318	0.401938	4	1	7	11	2.91825	1.52601	3.78444	4.41544
Zfp110	Zfp110	chr7	+	13420158	13435933	3549	8.36365	0	-0.20484	0	0	12.4195	13.9698	321	252	431	511	25.1374	26.2784	27.2646	27.3007
Utp14a	Utp14a	chrX	+	45610110	45635626	2431	8.3629	0	-0.18863	0	0	20.2512	22.7327	352	288	445	605	26.1286	27.7631	27.6235	29.2291
Dcx	Dcx	chrX	-	140290384	140367762	9155	8.36158	0	0.196247	0	0	20.5604	17.3216	1421	1026	1438	1575	43.3405	43.6335	42.1886	41.1928
Nexn	Nexn	chr3	-	151899947	151929284	2564	8.35852	0	0.515786	0	1.22239	2.79011	1.99113	40	53	40	57	9.6653	13.0259	9.21314	10.0797
Rhpn2	Rhpn2	chr7	+	36119255	36177306	3303	8.35403	0	0.417967	0	0	2.02613	1.4341	53	34	45	45	11.054	10.5613	9.75029	8.99655
Akr1c14	Akr1c14	chr13	+	4058836	4089668	2445	8.35346	0	0.865753	0	0	0.534844	0.258315	10	7	6	6	4.83426	4.81214	3.47453	3.16156
Rdm1	Rdm1	chr11	+	101489262	101497395	1098	8.35178	0	0.400668	0	0	10.6487	8.10085	79	73	59	110	13.3429	15.1317	11.0945	13.7524
Olfml2a	Olfml2a	chr2	+	38787499	38816105	2409	8.34875	0	0.408357	0	1.19265	3.48054	2.5562	60	49	53	64	11.7223	12.554	10.5434	10.6522
Coq6	Coq6	chr12	+	85702917	85714746	1602	8.33372	0	-0.260995	0	0	13.2046	15.3755	163	112	196	272	18.6662	18.4358	19.3966	20.8421
Trim6	Trim6	chr7	+	111367308	111383666	3827	8.32871	0	0.471264	0	0	1.98991	1.43028	46	53	51	53	10.3339	13.0259	10.3519	9.7344
Adamts2	Adamts2	chr11	+	50415586	50617551	3741	8.32588	0	0.445268	0	0	0.822487	0.520548	33	7	19	18	8.80871	4.81214	6.38674	5.70931
Pros1	Pros1	chr16	+	62854159	62929166	3270	8.32583	0	0.233513	0	0	12.4677	10.2688	306	224	295	343	24.6331	25.0119	23.2368	23.0738
Esyt1	Esyt1	chr10	-	127947305	127962915	3685	8.32576	0	-0.27021	0	-1.47393	5.59441	6.54146	163	105	183	275	18.6662	17.9007	18.8039	20.9438
Stap2	Stap2	chr17	-	56136501	56144991	1491	8.32465	0	0.553438	0	0	2.73435	1.80028	32	21	17	34	8.6782	8.3744	6.03781	7.84836
Zfp595	Zfp595	chr13	-	67413933	67433496	3909	8.31995	0	-0.425845	0	0	1.43653	1.87152	41	32	73	66	9.78052	10.2604	12.2686	10.8091
Tmem200c	Tmem200c	chr17	+	69186475	69192478	3213	8.31276	0	-0.51055	0	0	0.79006	1.14666	16	17	31	39	6.15798	7.55066	8.14061	8.39288
Gtf3a	Gtf3a	chr5	+	147760232	147767190	991	8.31069	0	-0.206622	0	0	36.4046	41.2661	261	208	332	445	23.0075	24.2365	24.4452	25.7803
Ephb1	Ephb1	chr9	-	101824457	102257023	4667	8.30911	0	0.407609	0	0	1.43396	1.02624	51	36	48	43	10.8541	10.8522	10.0564	8.80068
Mt2	Mt2	chr8	+	96696517	96697467	556	8.30517	0	0.313892	0	0	18.4007	13.8205	92	41	61	85	14.3299	11.5419	11.2711	12.1831
E130309F12Rik	E130309F12Rik	chr4	+	49072333	49353133	3762	8.30453	0	0.469748	0	0	1.36998	0.937351	41	26	31	36	9.78052	9.28765	8.14061	8.07126
Tulp2	Tulp2	chr7	+	52769075	52777973	1924	8.29627	0	0.722903	0	0	1.0395	0.601816	13	13	10	12	5.5397	6.60854	4.58703	4.62431
Rad23a	Rad23a	chr8	-	87358550	87364540	1243	8.29503	0	-0.236673	0	0	19.2462	22.1874	176	135	227	297	19.326	20.058	20.7145	21.668
Gm561	Gm561	chr2	+	144419800	144421101	459	8.29427	0	0.498668	0	0	12.0664	8.3706	39	33	30	43	9.54844	10.4121	8.01108	8.80068
Kti12	Kti12	chr4	+	108520461	108522017	1556	8.28907	0	-0.240051	0	0	19.0825	21.8171	228	158	286	359	21.6889	21.51	22.9272	23.5325
Gdf10	Gdf10	chr14	+	34736772	34748468	2509	8.28332	0	-0.403314	0	0	3.46445	4.32129	78	35	83	123	13.2634	10.7079	13.0324	14.4904
Lmo2	Lmo2	chr2	+	103798151	103822035	1900	8.28313	0	0.256407	0	0	13.2794	10.7202	198	130	166	221	20.3747	19.7214	17.9872	18.9893
Prss36	Prss36	chr7	-	135076151	135090239	3061	8.27951	0	0.468071	0	0	1.68371	1.15201	44	23	25	42	10.1169	8.75306	7.32366	8.70081
Shisa3	Shisa3	chr5	+	67999121	68003511	2039	8.2723	0	-0.424285	0	0	3.69714	4.67205	62	36	98	83	11.9051	10.8522	14.0882	12.0471
Sulf1	Sulf1	chr1	+	12682510	12850453	4864	8.2722	0	-0.27425	0	-1.78427	12.9681	14.5105	543	277	749	592	31.1032	27.325	33.8181	28.9768
Vav1	Vav1	chr17	+	57418522	57468659	4168	8.26978	0	-0.789946	0	0	0.203012	0.378826	5	6	13	17	3.31656	4.43521	5.26252	5.54452
Lin28a	Lin28a	chr4	-	133559244	133574731	3480	8.26934	0	0.341864	0	0	4.46507	3.47852	108	94	98	132	15.443	17.0137	14.0882	14.9761
Grhpr	Grhpr	chr4	+	44994282	45003568	1226	8.25601	0	-0.193091	0	0	22.2111	25.4143	183	171	236	356	19.6684	22.2695	21.075	23.4476
Ank1	Ank1	chr8	+	24085353	24260968	8616	8.25455	0	0.245562	0	-1.26303	1.99093	1.56991	142	81	139	118	17.5267	15.8816	16.5772	14.212
4921507P07Rik	4921507P07Rik	chr6	-	50523302	50546589	2334	8.25358	0	0.708212	0	0	0.856898	0.496099	16	10	6	16	6.15798	5.78779	3.47453	5.37415
Mir3094	Mir3094	chr4	+	40940727	40940791	64	8.25344	0	-0.964124	0	0	8.41346	17.2697	6	1	2	19	3.67225	1.52601	1.79338	5.869
Ccdc109a	Ccdc109a	chr10	-	58911180	59079440	1423	8.25272	0	0.269007	0	0	11.2439	8.83974	134	74	106	133	17.0655	15.2279	14.6147	15.0289
Ung	Ung	chr5	+	114580443	114589330	2097	8.24437	0	0.204096	0	0	23.2934	19.4262	391	244	332	442	27.2885	25.9274	24.4452	25.7073
Zfp493	Zfp493	chr13	+	67880629	67890017	3272	8.2248	0	0.445537	0	0	1.95129	1.38335	46	37	42	44	10.3339	10.9943	9.43233	8.89925
Exph5	Exph5	chr9	+	53109774	53189263	9601	8.22301	0	0.378114	0	0	0.985474	0.734573	67	56	68	66	12.3485	13.367	11.8649	10.8091
Slc2a1	Slc2a1	chr4	+	118781349	118809934	2572	8.22196	0	0.247971	0	0	54.7314	46.0629	966	864	856	1395	38.3056	41.377	35.4912	39.6114
Agbl3	Agbl3	chr6	+	34730431	34807932	3719	8.22028	0	-0.684208	0	0	0.330941	0.551931	7	9	22	17	3.99599	5.48366	6.87327	5.54452
Dnahc2	Dnahc2	chr11	-	69234310	69362610	13704	8.21904	0	-0.617288	0	0	0.168396	0.249639	19	11	31	34	6.71369	6.07516	8.14061	7.84836
Diexf	Diexf	chr1	-	194930596	194956445	5548	8.21684	0	-0.218858	0	0	6.73839	7.62721	282	204	351	453	23.7885	24.0361	25.0294	25.973
9530051G07Rik	9530051G07Rik	chrX	+	149472171	149507458	4414	8.19936	0	0.837121	0	0	0.243979	0.119238	8	6	5	5	4.29463	4.43521	3.13404	2.84519
Mrpl2	Mrpl2	chr17	+	46783196	46787081	1012	8.19879	0	0.220824	0	0	45.5306	37.8614	357	242	305	423	26.2824	25.8384	23.5733	25.2369
Oxsm	Oxsm	chr14	-	17071172	17082322	3731	8.19647	0	0.304661	0	0	3.19568	2.44043	95	60	92	81	14.5465	13.8065	13.6774	11.9093
Ppp1r14c	Ppp1r14c	chr10	-	6881565	6980391	2524	8.19615	0	0.489364	0	0	1.24954	0.792393	30	11	20	18	8.4101	6.07516	6.55344	5.70931
Ccdc13	Ccdc13	chr9	-	121706744	121748579	2640	8.1941	0	0.856662	0	0	0.407925	0.199362	8	6	4	6	4.29463	4.43521	2.75288	3.16156
Gdpd3	Gdpd3	chr7	+	133909927	133919159	1068	8.19382	0	0.421707	0	-1	4.17747	2.80899	44	14	25	32	10.1169	6.85788	7.32366	7.61794
Fam169b	Fam169b	chr7	+	75418724	75507976	2819	8.18354	0	0.804282	0	0	0.382023	0.186703	9	5	5	5	4.57291	4.02096	3.13404	2.84519
Itga11	Itga11	chr9	+	62525661	62631786	4937	8.17686	0	0.236674	0	-1.26303	3.05386	2.38798	133	63	120	104	17.0067	14.1255	15.4848	13.3954
Tm4sf1	Tm4sf1	chr3	-	57090985	57105841	1902	8.1758	0	0.709825	0	0	0.930195	0.525762	12	11	11	8	5.31588	6.07516	4.82353	3.7153
Ldoc1	Ldoc1	chrX	+	58962790	58964125	1335	8.17516	0	-0.854245	0	0	0.518582	1.02503	5	4	7	19	3.31656	3.55695	3.78444	5.869
Lrrc4c	Lrrc4c	chr2	+	97307830	97471821	3475	8.16942	0	-0.84544	0	-1.80735	0.199225	0.39379	5	4	6	20	3.31656	3.55695	3.47453	6.02401
Fbn1	Fbn1	chr2	-	125126329	125332174	9900	8.15605	0	0.114475	0	-1.66297	9.03652	7.64487	798	365	811	627	35.8628	30.5143	34.8113	29.6464
4930447C04Rik	4930447C04Rik	chr12	-	73982095	74018752	1910	8.15088	0	0.736273	0	0	0.563834	0.275558	11	3	5	5	5.08126	3.02199	3.13404	2.84519
Irf6	Irf6	chr1	+	194979305	194998229	4124	8.14365	0	0.249507	0	0	6.65896	5.4112	207	150	199	225	20.7819	21.0217	19.5298	19.144
Optn	Optn	chr2	-	4941687	4984984	2413	8.12539	0	-0.406452	0	-1.9386	3.18786	4.01335	66	34	79	105	12.2613	10.5613	12.7333	13.4557
Bloc1s3	Bloc1s3	chr7	-	20091152	20093680	1834	8.12177	0	0.317208	0	0	6.54307	5.0221	95	61	80	95	14.5465	13.9138	12.8088	12.8379
Arid3b	Arid3b	chr9	-	57638315	57682041	3787	8.12121	0	-0.194546	0	0	16.9812	18.9012	472	364	636	724	29.4428	30.4817	31.8097	31.3572
Vmn2r29	Vmn2r29	chr7	-	7165706	7231000	3806	8.11573	0	0.731388	0	0	0.40422	0.221257	11	9	9	7	5.08126	5.48366	4.33679	3.44957
Notch1	Notch1	chr2	-	26313421	26359342	9489	8.10921	0	0.179527	0	-2	10.0197	8.46964	757	479	700	827	35.1965	33.8236	32.9813	32.9776
Mir1940	Mir1940	chr13	+	96100534	96100638	31	8.09892	0	0.67066	0	0	42.1836	22.0713	10	7	13	0	4.83426	4.81214	5.26252	-0.0141299
Fam174b	Fam174b	chr7	+	80885192	80921805	2678	8.08753	0	-0.247792	0	0	7.98529	9.25671	160	118	201	270	18.5092	18.8781	19.6178	20.7739
Ankdd1b	Ankdd1b	chr13	-	97186088	97241115	3315	8.08458	0	0.491906	0	0	1.48509	1.01612	37	27	28	36	9.30952	9.45802	7.7445	8.07126
1810014F10Rik	1810014F10Rik	chr7	-	147285368	147288305	650	8.08076	0	-0.469343	0	-1.24793	3.66864	5.34413	14	17	21	45	5.754	7.55066	6.71551	8.99655
Mrps34	Mrps34	chr17	+	25032064	25033218	898	8.07452	0	-0.317391	0	0	17.9887	21.2753	138	72	154	209	17.2981	15.0347	17.3791	18.5142
Phldb3	Phldb3	chr7	+	25396346	25414316	2282	8.07263	0	0.835554	0	0	0.573047	0.299829	9	8	4	9	4.57291	5.15978	2.75288	3.96296
Spryd3	Spryd3	chr15	-	101946958	101966646	2437	8.06798	0	-0.368108	0	-1.80735	4.26123	5.20485	88	47	111	130	14.035	12.3101	14.9325	14.8698
Prps2	Prps2	chrX	-	163784264	163820631	3638	8.06572	0	0.206619	0	0	12.5174	10.3874	347	245	367	351	25.9731	25.9718	25.5041	23.305
Krt6b	Krt6b	chr15	-	101506453	101510720	2237	8.06309	0	0.521164	0	0	2.20075	1.50578	38	26	18	46	9.42987	9.28765	6.21501	9.09264
Lrrn3	Lrrn3	chr12	-	42178254	42212338	3185	8.05889	0	0.225015	0	0	2.41517	1.76816	87	13	57	50	13.9601	6.60854	10.9145	9.46563
Ermap	Ermap	chr4	-	118848061	118862616	4551	8.05526	0	0.222604	0	-1.36257	3.60022	2.84495	150	63	117	129	17.9723	14.1255	15.3034	14.8163
Gm5414	Gm5414	chr15	-	101454458	101458619	1659	8.04236	0	0.590517	0	0	2.55019	1.71314	26	29	18	36	7.84185	9.78834	6.21501	8.07126
Rab24	Rab24	chr13	-	55420583	55423341	1865	8.03825	0	-0.199082	0	0	17.0344	19.3312	229	184	270	415	21.7306	22.9912	22.3599	25.0343
1700034H15Rik	1700034H15Rik	chr1	-	193717950	193731406	3894	8.03804	0	0.662564	0	0	0.395085	0.216257	16	4	5	11	6.15798	3.55695	3.13404	4.41544
Sv2c	Sv2c	chr13	-	96729397	96902532	4252	8.03525	0	-0.759816	0	0	0.253274	0.433233	8	6	18	17	4.29463	4.43521	6.21501	5.54452
A730090H04Rik	A730090H04Rik	chr11	+	95006366	95020361	1584	8.03495	0	0.750637	0	0	1.31119	0.764221	14	13	6	17	5.754	6.60854	3.47453	5.54452
Nrk	Nrk	chrX	+	135448968	135543629	6602	8.03419	0	-0.135889	0	0	9.99697	11.0333	415	443	613	771	27.96	32.858	31.3644	32.1191
4930506M07Rik	4930506M07Rik	chr19	-	59047847	59150559	4081	8.03158	0	0.752527	0	0	0.320434	0.167658	12	5	4	9	5.31588	4.02096	2.75288	3.96296
Dapk3	Dapk3	chr10	+	80645751	80655942	1824	8.0281	0	-0.245024	0	0	13.0735	15.0623	178	132	237	285	19.4247	19.8571	21.1145	21.2776
Tsen54	Tsen54	chr11	+	115676052	115684416	1972	8.02773	0	-0.251871	0	0	9.86894	11.4765	147	106	178	252	17.807	17.9785	18.5688	20.1447
Supt3h	Supt3h	chr17	+	44914119	45256233	1483	8.01481	0	0.276195	0	0	12.7081	10.1146	148	97	122	163	17.8623	17.2616	15.6043	16.5179
Hist1h1d	Hist1h1d	chr13	+	23646900	23649877	2977	8.0139	0	-0.720363	0	0	0.568461	0.88397	15	7	29	21	5.9598	4.81214	7.87909	6.1747
Ccdc88b	Ccdc88b	chr19	-	6919112	6932701	4959	8.0126	0	0.66263	0	0	0.263701	0.137973	14	3	6	7	5.754	3.02199	3.47453	3.44957
Alg11	Alg11	chr8	+	23171192	23182099	4964	8.01113	0	-0.218696	0	-1	12.0405	13.4336	467	310	604	663	29.3185	28.6026	31.1864	30.3048
Ap2a1	Ap2a1	chr7	-	52155742	52184860	3191	8.00597	0	-0.214714	0	0	41.3905	45.9351	1064	653	1256	1529	39.5557	37.7439	40.4188	40.8056
6330549D23Rik	6330549D23Rik	chr3	-	96410584	96433742	2828	8.00565	0	-0.261584	0	0	9.22098	10.571	203	136	284	284	20.6024	20.1244	22.8575	21.2445
Clstn2	Clstn2	chr9	-	97344813	97933586	4351	8.00457	0	0.44418	0	0	0.972367	0.653207	37	18	29	25	9.30952	7.76605	7.87909	6.74013
Sfxn2	Sfxn2	chr19	+	46647854	46671390	3212	7.99159	0	0.312082	0	-1.26303	5.3645	4.22757	125	99	112	146	16.5266	17.4243	14.9951	15.6957
Ntan1	Ntan1	chr16	+	13819369	13835543	1034	7.99012	0	0.222931	0	0	43.2227	35.8343	330	251	343	361	25.4321	26.235	24.7862	23.5889
Ifitm1	Ifitm1	chr7	+	148153327	148155726	840	7.98749	0	0.395705	0	0	14.011	10.7143	76	77	66	105	13.1026	15.5122	11.6989	13.4557
Gabrp	Gabrp	chr11	-	33450780	33478957	3280	7.9828	0	0.318616	0	0	5.9803	4.74968	132	123	132	164	16.9477	19.2359	16.1855	16.5647
Morn1	Morn1	chr4	+	154460685	154519616	1661	7.98263	0	-0.841287	0	0	0.648358	1.10903	11	3	15	20	5.08126	3.02199	5.66482	6.02401
Synj2	Synj2	chr17	+	5941279	6044290	5300	7.97571	0	0.408351	0	0	0.928882	0.645482	45	19	28	37	10.2261	7.97479	7.7445	8.18009
Nefm	Nefm	chr14	-	68737601	68743061	3230	7.97088	0	-0.539603	0	-1.18057	1.00024	1.40134	27	15	37	49	7.98829	7.09736	8.87239	9.37401
Gm5662	Gm5662	chr12	-	89509079	89512941	1841	7.96928	0	0.551229	0	0	1.7549	1.14354	23	19	20	20	7.38241	7.97479	6.55344	6.02401
Rpgr	Rpgr	chrX	-	9735341	9793921	6751	7.96591	0	0.212157	0	-1.5025	6.08457	5.03629	313	221	325	321	24.8706	24.8696	24.2241	22.4184
Arfrp1	Arfrp1	chr2	-	181092394	181100109	2432	7.96259	0	-0.192695	0	-1.46297	13.1895	14.9541	228	189	269	422	21.6889	23.2595	22.3237	25.2117
Mars2	Mars2	chr1	+	55294020	55296902	2882	7.9599	0	0.306652	0	0	3.54989	2.68454	87	46	72	75	13.9601	12.186	12.1891	11.4842
Obfc1	Obfc1	chr19	-	47575537	47611510	1878	7.95909	0	-0.185252	0	0	23.1425	25.9515	310	255	388	538	24.7692	26.408	26.105	27.8807
Dcn	Dcn	chr10	+	96942133	96980796	2084	7.95606	0	0.713401	0	0	1.14425	0.681887	16	15	9	18	6.15798	7.09736	4.33679	5.70931
Fkbp11	Fkbp11	chr15	-	98554798	98558629	736	7.95422	0	0.578781	0	0	5.85284	3.93307	24	32	26	29	7.53912	10.2604	7.46696	7.25652
Ccnd1	Ccnd1	chr7	-	152115835	152125830	3796	7.95264	0	-0.196295	0	0	73.6808	81.2074	2142	1494	2816	3041	48.7669	48.6032	51.0769	49.8796
Galt	Galt	chr4	+	41702125	41705998	2000	7.94721	0	-0.34303	0	-1.75002	5.26923	6.44737	89	48	86	159	14.1094	12.4328	13.2515	16.3291
2010300C02Rik	2010300C02Rik	chr1	-	37668520	37776656	4361	7.947	0	0.657501	0	0	0.546805	0.325855	18	13	12	15	6.53435	6.60854	5.04819	5.19766
2011-03-09	2011-03-09	chr10	-	126493105	126497240	1998	7.94468	0	0.37531	0	0	5.65951	4.32011	76	71	72	92	13.1026	14.937	12.1891	12.6456
Dync2h1	Dync2h1	chr9	-	6928502	7177046	13972	7.94377	0	0.131408	0	1.67807	4.30531	3.62756	527	255	524	439	30.7451	26.408	29.5009	25.634
Trmt61b	Trmt61b	chr17	-	71906366	71948101	2543	7.94202	0	-0.454004	0	0	1.66369	2.21454	31	24	56	51	8.54537	8.93542	10.8231	9.55621
Acad9	Acad9	chr3	+	35964921	35991779	3913	7.93758	0	-0.189272	0	0	23.708	26.2149	692	514	907	1042	34.0718	34.7039	36.2243	35.8655
Tuba4a	Tuba4a	chr1	-	75211548	75215828	1420	7.92783	0	0.415475	0	0	5.90466	4.37361	60	49	44	74	11.7223	12.554	9.64568	11.4115
A230073K19Rik	A230073K19Rik	chr7	-	66537248	66544536	6156	7.92669	0	0.366434	0	0	1.07462	0.769468	57	29	48	42	11.4415	9.78834	10.0564	8.70081
Zfp345	Zfp345	chr2	-	150296726	150310799	2706	7.92583	0	-0.851098	0	-1.926	0.341122	0.602949	8	4	18	13	4.29463	3.55695	6.21501	4.82359
Sh3tc2	Sh3tc2	chr18	+	62112728	62175373	4540	7.92551	0	0.323639	0	0	2.49068	1.90123	89	58	77	87	14.1094	13.5889	12.5806	12.3173
Plcxd3	Plcxd3	chr15	+	4325490	4525579	1890	7.9254	0	0.634165	0	0	1.2617	0.75188	20	11	11	16	6.88779	6.07516	4.82353	5.37415
Foxn3	Foxn3	chr12	-	100433303	100688284	2611	7.9126	0	0.193455	0	-1.3388	17.4705	14.5538	361	232	357	365	26.4044	25.3849	25.2092	23.701
Nfkbie	Nfkbie	chr17	+	45692664	45700117	2421	7.91246	0	-0.441782	0	-1.11548	1.74753	2.34788	30	25	49	59	8.4101	9.11353	10.1561	10.2471
Pcdhgb6	Pcdhgb6	chr18	+	37901747	38001526	2565	7.91081	0	0.276833	0	0	8.8469	7.09962	166	129	161	185	18.8213	19.6531	17.7372	17.5102
Runx1t1	Runx1t1	chr4	+	13670448	13820790	6893	7.90712	0	-0.16263	0	-1.8365	7.37649	8.1929	338	323	493	580	25.6891	29.0773	28.7922	28.7401
Arhgef5	Arhgef5	chr6	+	43215642	43239319	5407	7.90533	0	0.193302	0	0	7.86729	6.54123	341	212	329	343	25.7844	24.4342	24.3509	23.0738
Shd	Shd	chr17	+	56109904	56116042	1536	7.9034	0	-0.270891	0	0	6.96114	8.46354	74	65	83	164	12.9394	14.3336	13.0324	16.5647
Daglb	Daglb	chr5	+	144225360	144265310	3242	7.90162	0	0.332828	0	-1.58496	3.98614	3.08452	95	73	83	107	14.5465	15.1317	13.0324	13.5753
Sgms2	Sgms2	chr3	-	131021903	131047841	5790	7.89648	0	-0.546859	0	-1.36257	0.571277	0.790837	27	16	49	38	7.98829	7.32801	10.1561	8.28727
Ndufc1	Ndufc1	chr3	-	51209400	51212877	414	7.89116	0	0.272074	0	0	47.7518	38.1388	151	106	138	162	18.027	17.9785	16.522	16.471
Wwp2	Wwp2	chr8	+	109960297	110082495	4281	7.88515	0	-0.115827	0	0	31.0495	34.1534	857	871	987	1791	36.7698	41.4826	37.3027	42.878
Pim2	Pim2	chrX	+	7455431	7460558	2041	7.87826	0	0.387001	0	0	2.82667	2.0114	52	23	32	46	10.9546	8.75306	8.26781	9.09264
Ppp1r12c	Ppp1r12c	chr7	-	4433122	4453282	2982	7.87591	0	-0.210084	0	-2.62449	15.0647	16.9085	347	237	403	555	25.9731	25.6134	26.5198	28.2345
Cyp4f13	Cyp4f13	chr17	-	33061632	33084306	1711	7.87386	0	0.973084	0	0	0.539496	0.246086	6	6	2	6	3.67225	4.43521	1.79338	3.16156
Gm7030	Gm7030	chr17	-	36264553	36266370	899	7.8707	0	-0.775343	0	0	0.513391	1.11235	1	5	5	14	1.20346	4.02096	3.13404	5.0144
Pcbp4	Pcbp4	chr9	+	106356187	106366342	1967	7.8692	0	-0.181429	0	0	103.32	114.307	1546	1096	1732	2540	44.4517	44.5037	44.6373	47.4925
Satb1	Satb1	chr17	-	51875511	51972615	6788	7.86561	0	0.206382	0	-1.1375	7.67191	6.41224	395	282	393	434	27.4026	27.5257	26.2445	25.5111
C1ra	C1ra	chr6	+	124462638	124473458	2762	7.86147	0	0.912494	0	0	0.334206	0.152445	7	5	3	5	3.99599	4.02096	2.31535	2.84519
Cxcl16	Cxcl16	chr11	-	70267735	70273486	2085	7.84243	0	0.874654	0	0	0.442723	0.201944	8	4	3	5	4.29463	3.55695	2.31535	2.84519
Fam108a	Fam108a	chr10	-	80046393	80053086	1473	7.84035	0	-0.225166	0	0	34.2577	38.4464	411	245	446	630	27.8502	25.9718	27.6488	29.7024
Map3k5	Map3k5	chr10	+	19654331	19862556	5393	7.83931	0	-0.477053	0	-1.37197	1.0555	1.36629	50	24	75	65	10.7525	8.93542	12.4258	10.731
4932438A13Rik	4932438A13Rik	chr3	+	36762027	36951955	15883	7.83729	0	0.142605	0	-1.73697	5.87469	4.96393	771	442	846	652	35.4276	32.8303	35.3429	30.1067
5430411K18Rik	5430411K18Rik	chr18	+	78135205	78231766	9672	7.83666	0	0.176991	0	-1.58496	4.10384	3.41191	328	188	324	303	25.3671	23.2062	24.1922	21.8593
Snord35a	Snord35a	chr7	-	52381716	52381805	89	7.83603	0	0.789498	0	0	10.3717	4.73093	9	3	5	3	4.57291	3.02199	3.13404	2.08751
Sssca1	Sssca1	chr19	-	5730305	5731721	690	7.82703	0	-0.327667	0	0	23.6343	27.7651	140	72	182	182	17.4129	15.0347	18.7572	17.3793
Gabarapl1	Gabarapl1	chr6	+	129483209	129492349	1773	7.82126	0	0.252153	0	0	26.7257	22.2341	331	285	307	442	25.4644	27.6449	23.6397	25.7073
Vgll2	Vgll2	chr10	+	51742491	51748277	1466	7.81874	0	-0.989311	0	0	0.314828	0.682128	4	2	7	12	2.91825	2.37563	3.78444	4.62431
Zswim6	Zswim6	chr13	-	108514696	108680258	5458	7.81802	0	0.217994	0	0	8.31525	6.93333	347	243	310	409	25.9731	25.883	23.7387	24.8805
Etohd2	Etohd2	chr13	+	59871326	59875041	2154	7.81527	0	0.680224	0	1	0.749946	0.415384	12	9	12	5	5.31588	5.48366	5.04819	2.84519
Msx1	Msx1	chr5	-	38211729	38215824	794	7.81495	0	0.164591	0	0	97.6555	82.792	639	369	570	679	33.0844	30.6441	30.4935	30.5882
Sspo	Sspo	chr6	+	48398227	48451249	15581	7.81375	0	-0.684589	0	0	0.0839286	0.138495	10	7	13	28	4.83426	4.81214	5.26252	7.1314
Grhl2	Grhl2	chr15	+	37162790	37293323	4946	7.8121	0	0.262528	0	-1.11548	4.40138	3.54353	167	116	149	184	18.8727	18.7323	17.1172	17.4667
Krt8	Krt8	chr15	-	101827141	101834773	1805	7.81161	0	0.309366	0	0	10.0575	8.01866	132	104	103	172	16.9477	17.8225	14.42	16.933
Trim34a	Trim34a	chr7	+	111392970	111410750	2580	7.81141	0	0.751481	0	0	0.626118	0.346797	11	10	8	9	5.08126	5.78779	4.07035	3.96296
Prkd1	Prkd1	chr12	-	51442218	51750210	3777	7.80897	0	0.225198	0	-1.28011	6.57828	5.33701	198	125	195	188	20.3747	19.3764	19.3519	17.64
Eif4ebp3	Eif4ebp3	chr18	+	36823713	36825978	1151	7.80855	0	0.296677	0	0	10.8935	8.41374	101	62	89	95	14.9683	14.0202	13.4665	12.8379
Fam46b	Fam46b	chr4	+	133036047	133043855	2288	7.8033	0	-1.0704	0	0	0.201721	0.437063	5	1	8	11	3.31656	1.52601	4.07035	4.41544
1700025K23Rik	1700025K23Rik	chr10	-	38838613	38853701	730	7.80159	0	-0.644101	0	-1.65208	2.4236	3.677	15	8	23	28	5.9598	5.15978	7.02705	7.1314
1700028K03Rik	1700028K03Rik	chr5	+	107963729	107980561	2955	7.80084	0	0.46706	0	0	1.45776	0.997417	37	19	20	36	9.30952	7.97479	6.55344	8.07126
Mir3096b	Mir3096b	chr5	+	23358018	23358109	46	7.7927	0	0.852471	0	0	25.0836	12.5858	7	8	6	5	3.99599	5.15978	3.47453	2.84519
Nudt5	Nudt5	chr2	+	5766079	5789782	1589	7.79231	0	-0.204276	0	0	46.2797	51.3398	571	385	711	839	31.7096	31.1522	33.1735	33.1551
Shisa5	Shisa5	chr9	+	108941140	108960280	1931	7.78822	0	0.257013	0	0	17.4481	14.364	244	194	216	311	22.3432	23.5229	20.261	22.1105
Fsip1	Fsip1	chr2	-	118030623	118082702	1673	7.78781	0	0.87043	0	0	0.689687	0.346053	7	8	5	6	3.99599	5.15978	3.13404	3.16156
1700021C14Rik	1700021C14Rik	chr3	-	88086681	88100760	481	7.78024	0	0.731699	0	0	3.35839	1.86016	13	8	6	11	5.5397	5.15978	3.47453	4.41544
9330182L06Rik	9330182L06Rik	chr5	+	9266192	9480717	4627	7.77083	0	-0.532568	0	-1.05889	0.664993	0.93274	24	16	40	42	7.53912	7.32801	9.21314	8.70081
E130317F20Rik	E130317F20Rik	chr10	-	79314121	79317716	3478	7.77062	0	-0.366578	0	0	4.11377	4.88787	135	51	146	177	17.1241	12.7925	16.9575	17.158
Mki67	Mki67	chr7	-	142881470	142908062	10075	7.76893	0	0.109957	0	0	91.903	78.3806	8113	3924	8428	6576	66.3382	61.415	65.5465	60.1206
Has1	Has1	chr17	-	17980289	17992152	2092	7.76799	0	0.774407	0	0	0.551552	0.276743	9	6	7	4	4.57291	4.43521	3.78444	2.49171
Palld	Palld	chr8	-	63993819	64381487	3564	7.76354	0	0.216571	0	0	11.5903	9.64322	318	219	288	365	25.0379	24.7739	22.9965	23.701
Plekhf1	Plekhf1	chr7	-	39005672	39013013	1559	7.7632	0	0.477996	0	0	3.79928	2.70079	42	35	28	52	9.89415	10.7079	7.7445	9.64579
Dlx1	Dlx1	chr2	+	71367501	71372037	1724	7.76286	0	0.461928	0	0	3.21256	2.25913	39	33	36	38	9.54844	10.4121	8.75535	8.28727
Ptgr2	Ptgr2	chr12	+	85626263	85656782	3086	7.76252	0	0.29067	0	0	6.70522	5.35525	148	121	145	169	17.8623	19.0939	16.9039	16.7961
A630066F11Rik	A630066F11Rik	chr10	+	7383168	7384421	1039	7.75987	0	-0.6521	0	0	1.11054	1.82362	7	8	17	19	3.99599	5.15978	6.03781	5.869
Whamm	Whamm	chr7	+	88716177	88741722	3069	7.75548	0	0.432256	0	0	2.20568	1.5949	51	37	35	58	10.8541	10.9943	8.63646	10.1638
Nosip	Nosip	chr7	+	52317798	52333873	2134	7.74886	0	-0.224038	0	0	18.8523	21.2351	317	206	372	489	25.0046	24.1366	25.6493	26.8109
Rad51c	Rad51c	chr11	-	87191108	87217997	2954	7.74508	0	0.212068	0	-1.39232	8.67142	7.07337	210	123	196	201	20.9151	19.2359	19.3966	18.1879
BC031353	BC031353	chr9	+	74800859	74880275	4521	7.7359	0	0.298183	0	0	3.04562	2.37488	106	73	98	106	15.3092	15.1317	14.0882	13.5156
Gadd45g	Gadd45g	chr13	+	51942043	51943843	1080	7.73589	0	-0.580265	0	0	2.35043	3.36257	22	11	31	38	7.22181	6.07516	8.14061	8.28727
Suv420h2	Suv420h2	chr7	+	4691728	4699116	2235	7.73487	0	-0.19542	0	-1.48543	25.5722	28.4941	439	304	496	714	28.6024	28.3783	28.8623	31.1897
Alg6	Alg6	chr4	+	99382320	99430151	3114	7.73137	0	0.250463	0	1.36257	7.68243	6.20289	175	136	198	169	19.2763	20.1244	19.4855	16.7961
Dpep1	Dpep1	chr8	+	125710134	125725713	2244	7.71807	0	-0.561784	0	-1.10962	1.5083	2.08744	31	13	41	48	8.54537	6.60854	9.32349	9.28134
Gsg1l	Gsg1l	chr7	-	133021932	133225925	3924	7.71575	0	0.783749	0	0	0.294048	0.14754	11	4	3	8	5.08126	3.55695	2.31535	3.7153
Rsl1	Rsl1	chr13	+	67274117	67284434	2045	7.7135	0	0.387155	0	0	4.7019	3.55167	65	60	61	77	12.1734	13.8065	11.2711	11.6279
Gm14391	Gm14391	chr2	+	175010665	175987706	1132	7.70611	0	-0.698224	0	-1.37197	0.883392	1.48782	4	9	28	4	2.91825	5.48366	7.7445	2.49171
Ly75	Ly75	chr2	-	60131816	60221288	5172	7.70208	0	0.251695	0	-1.73697	3.79261	3.0427	157	98	137	162	18.3504	17.3432	16.4665	16.471
Plk3	Plk3	chr4	-	116801259	116806557	2291	7.70138	0	-0.762749	0	0	0.503643	0.827035	11	4	15	21	5.08126	3.55695	5.66482	6.1747
Cgn	Cgn	chr3	-	94563991	94590437	5038	7.70019	0	0.283887	0	0	3.29801	2.62218	132	84	97	154	16.9477	16.1518	14.0207	16.0892
Pitpnm1	Pitpnm1	chr19	+	4100116	4113965	4609	7.69133	0	0.290119	0	-1.44057	2.63698	2.04406	101	57	80	99	14.9683	13.4785	12.8088	13.0891
Rreb1	Rreb1	chr13	+	37917906	38043874	13622	7.69055	0	0.189798	0	-1.35364	3.32607	2.78574	364	225	330	391	26.4952	25.059	24.3824	24.4093
Srcrb4d	Srcrb4d	chr5	-	136436092	136450346	2724	7.68171	0	-0.4804	0	0	1.04484	1.46843	21	16	25	51	7.05704	7.32801	7.32366	9.55621
Neil2	Neil2	chr14	-	63801281	63812362	1914	7.67744	0	0.703712	0	0	0.723415	0.384975	13	5	6	8	5.5397	4.02096	3.47453	3.7153
A930005H10Rik	A930005H10Rik	chr3	-	115584496	115591048	1405	7.6634	0	0.439176	0	0	2.62798	1.76063	33	15	25	22	8.80871	7.09736	7.32366	6.32139
Tbc1d22a	Tbc1d22a	chr15	+	86044888	86328933	3229	7.65971	0	-0.256537	0	0	7.21824	8.28022	185	118	229	279	19.7647	18.8781	20.7954	21.0782
Col11a2	Col11a2	chr17	+	34176381	34203187	5605	7.65954	0	-0.497283	0	0	0.41172	0.600967	16	14	17	47	6.15798	6.85788	6.03781	9.18756
Slc16a12	Slc16a12	chr19	-	34742895	34821601	3870	7.65569	0	0.742848	0	0	0.496919	0.285598	11	14	11	10	5.08126	6.85788	4.82353	4.19558
Nphp3	Nphp3	chr9	+	103904873	103946141	6426	7.65018	0	0.263627	0	-1.41504	3.84256	3.11236	181	140	176	204	19.5714	20.3867	18.4736	18.3112
Epb4.2	Epb4.2	chr2	-	120843952	120862491	3472	7.64825	0	0.326438	0	-1.26303	2.76941	2.10708	79	46	58	81	13.3429	12.186	11.0049	11.9093
Wdfy1	Wdfy1	chr1	-	79698836	79758344	4714	7.64455	0	0.194349	0	-1.87447	10.7862	8.99895	380	281	447	359	26.9704	27.4858	27.674	23.5325
Echdc2	Echdc2	chr4	+	107838070	107851913	1278	7.63355	0	-0.264175	0	0	9.57024	11.4076	85	74	116	161	13.8088	15.2279	15.2424	16.4239
BC005764	BC005764	chr10	-	79323219	79337379	4097	7.63299	0	-0.189161	0	0	21.2538	23.5859	679	453	714	1122	33.8358	33.1328	33.2254	36.8062
Clptm1l	Clptm1l	chr13	+	73741449	73758087	2378	7.62942	0	0.194622	0	0	36.8765	31.2293	664	476	633	778	33.5586	33.7456	31.7524	32.2293
Col14a1	Col14a1	chr15	+	55139304	55352358	6448	7.6258	0	-0.681035	0	0	0.322103	0.473423	20	7	34	24	6.88779	4.81214	8.51563	6.60387
Ptpn14	Ptpn14	chr1	+	191552146	191700572	10744	7.62156	0	0.171497	0	-2.72247	8.21926	6.99044	707	441	639	788	34.3393	32.8025	31.8668	32.3852
Prox1	Prox1	chr1	-	191945657	191994559	4135	7.62031	0	-0.673159	0	-1.48543	0.502279	0.738242	20	7	32	26	6.88779	4.81214	8.26781	6.87336
Psd	Psd	chr19	-	46386576	46401646	3896	7.61683	0	-0.716139	0	0	0.256673	0.432292	7	6	16	16	3.99599	4.43521	5.85461	5.37415
Stim2	Stim2	chr5	+	54389761	54512296	4910	7.61565	0	-0.224787	0	0	6.39198	7.20334	237	171	327	345	22.0606	22.2695	24.2876	23.1319
Klhl34	Klhl34	chrX	+	154256366	154258301	1935	7.61469	0	0.433475	0	0	2.90201	2.06718	42	31	35	41	9.89415	10.106	8.63646	8.59959
Hes6	Hes6	chr1	-	93308059	93309799	1335	7.61401	0	-0.198455	0	0	21.4347	24.4037	210	162	218	401	20.9151	21.748	20.3446	24.6729
Cldn1	Cldn1	chr16	-	26356731	26371925	3241	7.60895	0	0.365389	0	0	3.48895	2.67948	77	70	71	94	13.1833	14.8385	12.109	12.7742
D930048N14Rik	D930048N14Rik	chr11	+	51464455	51471183	3309	7.60774	0	-0.559081	0	0	0.557919	0.842996	12	12	22	31	5.31588	6.34813	6.87327	7.49967
Dvl1	Dvl1	chr4	+	155221520	155233412	3314	7.60508	0	-0.220773	0	-1.04439	7.26522	8.30607	178	135	215	308	19.4247	20.058	20.2191	22.0168
Mir3102	Mir3102	chr7	-	108030819	108030923	104	7.60355	0	0.537756	0	0	20.7101	12.6518	20	8	13	12	6.88779	5.15978	5.26252	4.62431
6330407J23Rik	6330407J23Rik	chr10	+	28863801	28919434	3946	7.60349	0	0.626837	0	0	0.54583	0.333449	18	10	7	18	6.53435	5.78779	3.78444	5.70931
Tcfe3	Tcfe3	chrX	+	7339786	7352328	3274	7.60162	0	-0.191218	0	-1	9.79747	11.0761	230	187	269	420	21.7723	23.1527	22.3237	25.1612
Mir872	Mir872	chr4	+	94331847	94331928	81	7.59963	0	-0.611501	0	0	22.792	34.4379	14	10	25	28	5.754	5.78779	7.32366	7.1314
2210411K11Rik	2210411K11Rik	chr7	-	4736386	4741162	1051	7.59887	0	-0.687899	0	0	0.951475	1.60248	7	6	12	20	3.99599	4.43521	5.04819	6.02401
Rp9	Rp9	chr9	-	22252755	22272800	1141	7.59766	0	-0.213115	0	0	24.6073	27.8611	206	159	269	335	20.7373	21.5699	22.3237	22.8389
Grik1	Grik1	chr16	-	87896141	88290503	3660	7.59514	0	0.544658	0	0	0.672551	0.417026	22	10	14	15	7.22181	5.78779	5.46773	5.19766
Ankrd52	Ankrd52	chr10	+	127814179	127831062	6615	7.59375	0	0.150992	0	0	21.6989	18.5305	1173	693	1121	1208	40.8255	38.5095	38.942	37.752
Nipa2	Nipa2	chr7	-	63186956	63217820	2578	7.58964	0	-0.214245	0	-1.23704	13.3079	14.9443	256	190	350	382	22.8153	23.3125	24.9992	24.1679
Get4	Get4	chr5	+	139728277	139746004	2211	7.58904	0	-0.182365	0	0	28.807	31.8741	469	359	601	738	29.3683	30.3174	31.1266	31.5883
Pfkfb2	Pfkfb2	chr1	-	132585619	132625830	9467	7.58354	0	0.257712	0	-1	2.03947	1.64005	148	103	140	155	17.8623	17.7438	16.6322	16.1375
Zfp286	Zfp286	chr11	-	62591888	62602919	3006	7.58073	0	-0.198706	0	0	9.92886	11.2057	212	176	283	357	21.0032	22.5513	22.8225	23.476
Cnst	Cnst	chr1	+	181476659	181557604	4545	7.57515	0	0.208219	0	1.22239	9.56249	7.99027	336	229	307	383	25.6253	25.2461	23.6397	24.1949
Hemgn	Hemgn	chr4	-	46406860	46417055	2310	7.57423	0	0.214283	0	0	10.2231	8.33903	196	111	171	195	20.2826	18.3607	18.2326	17.9378
Crlf1	Crlf1	chr8	+	73017054	73027980	1646	7.56987	0	-0.178001	0	0	43.1349	47.8033	534	389	592	903	30.9029	31.2765	30.9456	34.0663
Dync1h1	Dync1h1	chr12	+	111839604	111905154	14398	7.56885	0	0.0950311	0	0	46.3312	39.7277	5975	2697	6068	4800	62.3673	56.4521	61.2628	55.9465
Gas6	Gas6	chr8	-	13465373	13494535	2593	7.56871	0	0.376878	0	-1.1375	2.66991	1.94857	58	32	40	56	11.536	10.2604	9.21314	9.99466
Cby1	Cby1	chr15	+	79489656	79498090	1119	7.55452	0	-0.231299	0	0	17.7356	20.413	144	114	190	244	17.6395	18.5849	19.1263	19.8557
Dok4	Dok4	chr8	-	97387727	97400212	2191	7.5541	0	-0.302329	0	-1.32193	8.00478	9.34445	150	78	170	219	17.9723	15.6056	18.1839	18.9112
Cdkn1c	Cdkn1c	chr7	-	150644243	150646955	1942	7.55406	0	-0.157891	0	0	244.514	268.632	3438	2735	4053	5859	55.0537	56.638	55.9182	58.5932
Mdp1	Mdp1	chr14	-	56276715	56279345	1802	7.55186	0	0.226173	0	0	20.2766	16.8234	276	199	254	322	23.5696	23.7818	21.7695	22.4489
Lyrm5	Lyrm5	chr6	+	145159653	145165062	1623	7.54671	0	0.278756	0	0	9.05256	7.13429	111	80	115	105	15.641	15.7903	15.181	13.4557
Scml2	Scml2	chrX	+	157600703	157696145	4847	7.54268	0	0.302241	0	1.18845	2.57098	1.99798	95	67	91	93	14.5465	14.5381	13.6075	12.7101
Rpp38	Rpp38	chr2	-	3246220	3249900	1027	7.54089	0	0.376794	0	0	9.5873	7.2772	70	58	57	85	12.6057	13.5889	10.9145	12.1831
A930001N09Rik	A930001N09Rik	chr17	+	26852594	26913571	7453	7.54009	0	0.289687	0	0	1.97133	1.5536	113	78	100	120	15.7713	15.6056	14.222	14.3241
Lca5	Lca5	chr9	-	83284961	83334734	4782	7.53991	0	0.199716	0	0	6.03224	4.96379	234	141	229	222	21.9377	20.4515	20.7954	19.0281
Eng	Eng	chr2	+	32502114	32538189	3511	7.53764	0	-0.270863	0	-1.42223	7.53675	8.61953	226	118	246	329	21.6049	18.8781	21.465	22.6602
Adamts18	Adamts18	chr8	-	116222036	116372739	4855	7.53615	0	0.242911	0	-1.848	4.13531	3.32809	158	103	153	154	18.4036	17.7438	17.3271	16.0892
Pdf	Pdf	chr8	-	109570189	109572514	1536	7.5266	0	-0.202938	0	0	22.9868	25.7675	258	201	351	401	22.8925	23.884	25.0294	24.6729
Aass	Aass	chr6	-	23022172	23082986	3701	7.51569	0	-0.258811	0	-1.75489	3.51256	4.1525	92	77	124	168	14.3299	15.5122	15.7227	16.7501
Hist2h4	Hist2h4	chr3	-	96066892	96067240	348	7.51473	0	-0.864722	0	0	2.87356	4.99093	9	4	22	11	4.57291	3.55695	6.87327	4.41544
Cd55	Cd55	chr1	-	132335606	132359317	2526	7.51442	0	0.701483	0	0	0.669956	0.375047	12	10	11	7	5.31588	5.78779	4.82353	3.44957
Snapc1	Snapc1	chr12	+	75065516	75085807	2125	7.51274	0	0.317161	0	0	7.49321	5.94427	112	95	98	142	15.7063	17.0968	14.0882	15.4942
Mtm1	Mtm1	chrX	+	68463941	68568470	3871	7.51038	0	0.514111	0	1.152	0.715379	0.462277	22	14	19	15	7.22181	6.85788	6.38674	5.19766
Creb3	Creb3	chr4	+	43575505	43579932	1449	7.50885	0	-0.231887	0	-1.67807	10.0334	11.8049	100	89	121	204	14.899	16.5899	15.5447	18.3112
Dynlt1e	Dynlt1e	chr17	+	6600795	6860656	708	7.50852	0	-0.29445	0	0	15.6454	18.6589	76	68	140	111	13.1026	14.639	16.6322	13.8108
Pgls	Pgls	chr8	+	74116082	74120166	883	7.49045	0	-0.211259	0	0	50.1786	56.0291	348	228	409	531	26.0043	25.1996	26.6825	27.7325
Cd53	Cd53	chr3	-	106561778	106593067	2802	7.48818	0	0.556686	0	0	0.603964	0.338104	16	6	16	2	6.15798	4.43521	5.85461	1.60783
Klf15	Klf15	chr6	+	90412619	90425203	2294	7.48795	0	0.581997	0	0	1.50895	1.0095	20	25	19	25	6.88779	9.11353	6.38674	6.74013
Ngdn	Ngdn	chr14	+	55634290	55642974	1200	7.48471	0	0.222777	0	0	32.3077	26.886	289	215	278	335	24.0399	24.5807	22.6463	22.8389
Ptk2b	Ptk2b	chr14	-	66772093	66899889	4034	7.4842	0	-0.650731	0	0	0.209756	0.365316	4	7	11	17	2.91825	4.81214	4.82353	5.54452
Ngrn	Ngrn	chr7	+	87406100	87410264	1718	7.47803	0	0.224124	0	0	16.9249	13.9391	224	154	213	242	21.5205	21.268	20.1348	19.7825
Bcor	Bcor	chrX	-	11613863	11737481	7010	7.47737	0	0.169711	0	0	21.2444	18.0794	1154	782	1190	1218	40.6124	40.0757	39.7164	37.858
Kat2b	Kat2b	chr17	+	53706295	53812046	4708	7.47595	0	-0.356991	0	0	1.22541	1.55391	39	36	67	72	9.54844	10.8522	11.7822	11.2645
Pdzd4	Pdzd4	chrX	-	71038695	71070308	3972	7.47575	0	0.263069	0	0	4.78348	3.84269	146	101	132	158	17.7514	17.585	16.1855	16.2815
Cbx7	Cbx7	chr15	-	79746236	79763076	2893	7.46742	0	0.717455	0	0	0.664735	0.40024	11	14	8	14	5.08126	6.85788	4.07035	5.0144
B3gnt8	B3gnt8	chr7	+	26412642	26414509	1867	7.46082	0	0.695265	0	0	0.906432	0.507428	15	7	6	12	5.9598	4.81214	3.47453	4.62431
Reep1	Reep1	chr6	+	71657674	71760699	3799	7.45627	0	0.275017	0	-1.09954	5.50752	4.44715	155	117	135	186	18.2435	18.8054	16.3548	17.5536
Ddx11	Ddx11	chr17	+	66472859	66501508	4150	7.45619	0	-0.208709	0	-2.32193	11.2697	12.5555	366	242	438	552	26.5554	25.8384	27.4451	28.1727
Scn4b	Scn4b	chr9	+	44947124	44962144	4244	7.45475	0	0.449327	0	0	1.16001	0.818493	36	28	31	35	9.18731	9.62485	8.14061	7.96071
Slc16a7	Slc16a7	chr10	-	124664540	124765591	2419	7.45197	0	0.414218	0	0	2.19417	1.56655	41	28	35	37	9.78052	9.62485	8.63646	8.18009
Slc25a26	Slc25a26	chr6	+	94450307	94554646	1795	7.45157	0	-0.456081	0	-1.67807	2.57124	3.37194	38	22	54	61	9.42987	8.56616	10.6376	10.4114
Slc9a6	Slc9a6	chrX	+	53863011	53917407	4916	7.44907	0	0.230083	0	0	8.05846	6.70207	286	229	291	335	23.9327	25.2461	23.1	22.8389
Sac3d1	Sac3d1	chr19	-	6116003	6118586	1374	7.44494	0	-0.260157	0	0	13.4363	15.552	146	94	170	236	17.7514	17.0137	18.1839	19.5605
Naif1	Naif1	chr2	+	32305976	32310996	2769	7.44407	0	0.385794	0	0	1.91683	1.36854	44	25	37	35	10.1169	9.11353	8.87239	7.96071
Crb2	Crb2	chr2	+	37631768	37654623	6258	7.44401	0	0.302509	0	-1	1.33982	1.00923	78	31	47	73	13.2634	10.106	9.95563	11.3383
Itga3	Itga3	chr11	-	94905795	94938028	4853	7.44002	0	0.198739	0	0	9.74813	8.19894	371	244	323	433	26.705	25.9274	24.1603	25.4863
Lrrc3	Lrrc3	chr10	-	77360319	77365281	4296	7.43356	0	0.403997	0	0	1.53989	1.12712	48	38	43	49	10.5457	11.1342	9.5397	9.37401
Bgn	Bgn	chrX	+	70728973	70741275	2389	7.43201	0	0.190014	0	0	32.392	27.4944	601	405	527	721	32.3323	31.7634	29.5677	31.3071
Lonrf3	Lonrf3	chrX	+	33868403	33906851	7370	7.43125	0	-1.06495	0	0	0.0521866	0.114261	4	1	9	7	2.91825	1.52601	4.33679	3.44957
Tssk4	Tssk4	chr14	+	56269018	56271369	1238	7.43115	0	-0.946719	0	0	0.310675	0.680214	3	2	6	10	2.46012	2.37563	3.47453	4.19558
Abhd16a	Abhd16a	chr17	+	35226235	35239932	1945	7.43012	0	-0.264069	0	0	10.9156	12.5829	176	100	184	281	19.326	17.5049	18.8504	21.145
Clcn6	Clcn6	chr4	-	147380592	147412876	2910	7.42892	0	0.241522	0	0	6.55564	5.28124	157	91	128	164	18.3504	16.7611	15.9562	16.5647
Lamb3	Lamb3	chr1	+	195128187	195170072	4055	7.42486	0	0.515785	0	0	0.948497	0.635992	31	19	17	32	8.54537	7.97479	6.03781	7.61794
Plag1	Plag1	chr4	-	3828304	3865552	4635	7.42262	0	0.184734	0	1.22239	7.56784	6.30216	285	171	276	279	23.8967	22.2695	22.5752	21.0782
Pcsk4	Pcsk4	chr10	-	79784027	79792218	2514	7.4221	0	0.601638	0	0	0.887339	0.54432	18	11	11	15	6.53435	6.07516	4.82353	5.19766
Grasp	Grasp	chr15	+	101054637	101063187	2014	7.42195	0	-0.285038	0	0	6.83676	8.10119	109	70	119	191	15.5093	14.8385	15.4247	17.7684
Uggt2	Uggt2	chr14	-	119384206	119498656	6514	7.41999	0	0.192694	0	-1.66297	5.1841	4.31459	275	164	248	286	23.5328	21.8655	21.5418	21.3105
Mrpl20	Mrpl20	chr4	+	155177726	155182938	665	7.41713	0	-0.22561	0	0	53.557	60.1504	282	181	342	418	23.7885	22.8278	24.7555	25.1106
Hk2	Hk2	chr6	-	82675020	82724448	5511	7.41456	0	0.232846	0	0	15.9401	13.4563	593	549	622	787	32.1688	35.533	31.5403	32.3697
Frat1	Frat1	chr19	+	41904459	41907073	2614	7.41072	0	-0.387439	0	0	1.64793	2.17453	30	26	38	70	8.4101	9.28765	8.98765	11.1151
Rbpms2	Rbpms2	chr9	+	65478388	65508325	1956	7.40648	0	-0.231003	0	0	10.6969	12.2161	151	121	222	232	18.027	19.0939	20.5102	19.4105
Cxxc4	Cxxc4	chr3	+	133903111	133925125	4598	7.39899	0	0.267954	0	0	3.78091	3.02191	131	95	129	135	16.8883	17.0968	16.0139	15.1338
Kcnd2	Kcnd2	chr6	+	21166108	21679805	4546	7.39606	0	-0.585376	0	-1.34395	0.372263	0.5673	11	11	24	25	5.08126	6.07516	7.1771	6.74013
Pcid2	Pcid2	chr8	-	13077524	13105343	2408	7.3955	0	-0.205446	0	0	22.4252	24.9388	425	277	493	648	28.231	27.325	28.7922	30.034
Mknk1	Mknk1	chr4	+	115511850	115551853	2493	7.39332	0	-0.262831	0	-1.03242	6.78824	7.9169	134	86	144	231	17.0655	16.3288	16.85	19.3728
Zkscan14	Zkscan14	chr5	-	145955814	145962751	1981	7.39067	0	0.447861	0	0	3.14526	2.28486	42	39	35	51	9.89415	11.272	8.63646	9.55621
Apoo	Apoo	chrX	+	91612448	91662431	670	7.38223	0	0.372932	0	0	9.98852	7.30558	50	37	53	40	10.7525	10.9943	10.5434	8.49696
Phtf1	Phtf1	chr3	+	103772032	103811414	3271	7.38031	0	-0.182715	0	0	18.0843	19.9521	432	337	592	648	28.4179	29.572	30.9456	30.034
Enpp2	Enpp2	chr15	-	54670452	54751701	3398	7.3775	0	-0.116697	0	-1.32193	3.66732	4.29045	49	113	105	172	10.6497	18.5106	14.5502	16.933
Plbd1	Plbd1	chr6	-	136560591	136610414	1974	7.37339	0	0.922872	0	0	0.506586	0.239962	6	7	4	5	3.67225	4.81214	2.75288	2.84519
Mir3109	Mir3109	chr9	+	69304750	69304838	88	7.37046	0	0.563269	0	0	32.3427	20.933	22	15	13	22	7.22181	7.09736	5.26252	6.32139
Selenbp1	Selenbp1	chr3	+	94737004	94748680	1685	7.36581	0	-0.245386	0	0	6.39123	7.65266	75	65	77	168	13.0213	14.3336	12.5806	16.7501
A830093I24Rik	A830093I24Rik	chr12	-	4753021	4776073	2886	7.3647	0	-0.911279	0	0	0.186577	0.364737	4	3	14	6	2.91825	3.02199	5.46773	3.16156
Tapbpl	Tapbpl	chr6	-	125174229	125181878	2073	7.36227	0	0.764333	0	0	0.705035	0.380836	11	8	6	9	5.08126	5.15978	3.47453	3.96296
Sstr1	Sstr1	chr12	+	59312790	59317023	3869	7.36227	0	0.764333	0	0	0.377756	0.204051	11	8	6	9	5.08126	5.15978	3.47453	3.96296
Fhl2	Fhl2	chr1	-	43179918	43220806	1563	7.35988	0	-0.478934	0	-1.19265	1.57488	2.25612	16	16	24	43	6.15798	7.32801	7.1771	8.80068
5430405G05Rik	5430405G05Rik	chr2	+	151527743	151533046	1435	7.35659	0	0.781734	0	0	0.857679	0.440125	9	7	7	5	4.57291	4.81214	3.78444	2.84519
Luzp2	Luzp2	chr7	+	62090614	62524258	5274	7.35654	0	0.860597	0	0	0.233365	0.119753	8	8	4	8	4.29463	5.15978	2.75288	3.7153
C2cd2l	C2cd2l	chr9	-	44117319	44128365	4334	7.35475	0	-0.274018	0	-2.04439	2.16535	2.62308	62	60	91	125	11.9051	13.8065	13.6075	14.6
BC021785	BC021785	chr10	-	39677866	39706452	5697	7.3517	0	-0.890269	0	0	0.0945167	0.184769	4	3	12	8	2.91825	3.02199	5.04819	3.7153
Hivep1	Hivep1	chr13	+	42147389	42280395	8753	7.34917	0	0.160062	0	0	11.3719	9.69893	795	499	777	836	35.8151	34.3333	34.2752	33.1109
Kif21a	Kif21a	chr15	-	90763706	90880379	6454	7.34852	0	-0.235699	0	-1.87447	3.53984	4.02035	164	133	270	223	18.7181	19.9244	22.3599	19.0668
Ppie	Ppie	chr4	-	122804367	122817184	1168	7.34667	0	-0.188793	0	0	36.8151	41.0508	321	238	377	534	25.1374	25.6586	25.7932	27.7962
Pdlim3	Pdlim3	chr8	+	46970838	47004900	1578	7.34522	0	0.753534	0	0	0.926197	0.5003	12	7	5	10	5.31588	4.81214	3.13404	4.19558
Stc1	Stc1	chr14	+	69647345	69659458	3743	7.34005	0	0.390848	0	0	3.14433	2.43261	74	79	63	110	12.9394	15.6983	11.4445	13.7524
Cyp26c1	Cyp26c1	chr19	+	37760169	37767797	1557	7.33904	0	0.85421	0	0	0.642261	0.304229	8	5	4	5	4.29463	4.02096	2.75288	2.84519
Sacs	Sacs	chr14	+	61757293	61859530	3241	7.33665	0	0.337269	0	0	1.42406	0.990597	45	15	38	23	10.2261	7.09736	8.98765	6.46436
3110009E18Rik	3110009E18Rik	chr1	+	122017763	122084766	1089	7.33559	0	0.510209	0	0	3.24928	2.17486	27	19	20	25	7.98829	7.97479	6.55344	6.74013
Fosl2	Fosl2	chr5	+	32438844	32460212	5863	7.33464	0	0.304206	0	0	1.90241	1.47221	89	56	74	90	14.1094	13.367	12.3475	12.5155
Aurkaip1	Aurkaip1	chr4	+	155205754	155207168	793	7.33104	0	-0.224678	0	0	57.0375	63.5163	365	223	451	506	26.5253	24.9646	27.7747	27.1908
Snapc3	Snapc3	chr4	+	83063647	83099244	1385	7.32672	0	-0.248823	0	0	18.5504	21.0526	202	132	274	280	20.5572	19.8571	22.5038	21.1116
Hist1h4k	Hist1h4k	chr13	-	21842062	21842374	312	7.32198	0	-0.489096	0	0	9.86193	13.4953	24	16	36	44	7.53912	7.32801	8.75535	8.89925
Prcp	Prcp	chr7	+	100023762	100083091	2964	7.31661	0	-0.158106	0	0	11.6527	12.9803	226	223	322	409	21.6049	24.9646	24.1283	24.8805
Zfp949	Zfp949	chr9	+	88442857	88465924	3497	7.30878	0	-0.245218	0	0	4.46537	5.19242	114	89	148	197	15.836	16.5899	17.0642	18.0217
Pion	Pion	chr5	+	20692084	20797519	3745	7.30607	0	0.606477	0	0	0.451885	0.267023	13	9	12	7	5.5397	5.48366	5.04819	3.44957
Rasgrp3	Rasgrp3	chr17	+	75835244	75928393	4931	7.30592	0	-0.213787	0	-1.58496	3.85317	4.41887	129	118	191	223	16.7689	18.8781	19.1717	19.0668
Pnpo	Pnpo	chr11	-	96799129	96805333	2036	7.30579	0	0.21068	0	0	14.8859	12.3565	244	150	201	277	22.3432	21.0217	19.6178	21.0112
Arc	Arc	chr15	-	74499512	74503000	3057	7.30281	0	0.883875	0	0	0.327118	0.154951	9	4	1	8	4.57291	3.55695	1.12226	3.7153
Ptar1	Ptar1	chr19	+	23761889	23795619	2064	7.29592	0	-0.413037	0	-1.35364	3.68962	4.56446	65	34	102	77	12.1734	10.5613	14.3544	11.6279
C1s	C1s	chr6	-	124480361	124492377	2985	7.29355	0	0.595739	0	0	0.566937	0.335008	14	8	11	8	5.754	5.15978	4.82353	3.7153
Cd86	Cd86	chr16	-	36603954	36666163	2539	7.29204	0	0.760546	0	0	0.484746	0.248751	12	4	3	9	5.31588	3.55695	2.31535	3.96296
Pibf1	Pibf1	chr14	+	99498651	99653712	3905	7.29178	0	-0.225892	0	0	5.88988	6.69856	167	132	241	256	18.8727	19.8571	21.2713	20.287
Shank2	Shank2	chr7	+	151361424	151608580	7029	7.29066	0	0.396097	0	0	0.777001	0.554095	45	26	36	38	10.2261	9.28765	8.75535	8.28727
Grid2ip	Grid2ip	chr5	+	144119016	144153477	4223	7.29059	0	-0.980436	0	0	0.127507	0.249262	6	1	9	11	3.67225	1.52601	4.33679	4.41544
Ttc14	Ttc14	chr3	+	33699116	33715556	9570	7.29056	0	0.219028	0	0	7.54762	6.36859	508	431	528	630	30.3081	32.5212	29.5899	29.7024
2310030N02Rik	2310030N02Rik	chr4	-	10978194	11003351	1079	7.2897	0	-0.395187	0	-1.18057	5.48941	6.97527	47	30	63	80	10.4405	9.94866	11.4445	11.8397
Zhx2	Zhx2	chr15	+	57526221	57671387	4374	7.28931	0	0.215836	0	0	5.76835	4.7289	196	132	204	189	20.2826	19.8571	19.7489	17.6829
Yipf3	Yipf3	chr17	+	46385028	46389486	2035	7.28258	0	-0.209521	0	0	14.4018	16.2679	225	156	245	384	21.5628	21.3895	21.4265	24.2219
Pvrl4	Pvrl4	chr1	+	173300303	173318418	3504	7.28206	0	0.287949	0	0	4.34668	3.4547	115	83	100	130	15.9003	16.0624	14.222	14.8698
Naglu	Naglu	chr11	+	100931407	100938985	2477	7.28122	0	0.451952	0	0	2.2049	1.57236	43	28	23	51	10.0063	9.62485	7.02705	9.55621
Mettl5	Mettl5	chr2	-	69709251	69723661	788	7.28058	0	-0.376776	0	0	8.59039	10.7534	53	35	75	86	11.054	10.7079	12.4258	12.2504
Susd2	Susd2	chr10	-	75099363	75106753	3255	7.28058	0	-0.717491	0	0	0.330852	0.549762	8	6	17	17	4.29463	4.43521	6.03781	5.54452
Pm20d1	Pm20d1	chr1	+	133693971	133714692	3540	7.27629	0	0.319461	0	0	3.34637	2.60184	85	69	86	89	13.8088	14.7391	13.2515	12.4499
Dusp9	Dusp9	chrX	+	70884779	70888853	2700	7.25594	0	-0.203488	0	0	42.4217	46.6862	923	566	1088	1307	37.7196	35.9189	38.5558	38.7672
Polr2k	Polr2k	chr15	+	36103771	36106767	619	7.25486	0	0.271286	0	0	20.0075	15.6449	103	58	87	97	15.1058	13.5889	13.3236	12.9642
Gadd45b	Gadd45b	chr10	+	80392835	80394949	1266	7.25159	0	0.442803	0	0	4.37477	3.11798	37	35	41	34	9.30952	10.7079	9.32349	7.84836
D430019H16Rik	D430019H16Rik	chr12	+	106692185	106726651	1012	7.2456	0	0.302192	0	0	16.9504	13.574	120	103	110	151	16.2173	17.7438	14.8696	15.943
Hoxa3	Hoxa3	chr6	-	52119060	52163066	2515	7.24382	0	0.228485	0	0	8.25814	6.73852	173	97	129	193	19.1766	17.2616	16.0139	17.8534
Amdhd2	Amdhd2	chr17	-	24292799	24300700	1463	7.24003	0	0.265037	0	0	10.8313	8.67	132	74	87	154	16.9477	15.2279	13.3236	16.0892
P2ry2	P2ry2	chr7	-	108145085	108160505	3000	7.2374	0	0.503862	0	0	0.564103	0.333333	19	3	9	10	6.71369	3.02199	4.33679	4.19558
Usp33	Usp33	chr3	+	152009444	152056578	4188	7.23176	0	-0.199147	0	0	20.8471	22.9352	690	445	847	978	34.0357	32.9134	35.3578	35.0653
Cbs	Cbs	chr17	-	31749588	31774086	2418	7.22396	0	0.604823	0	0	0.82713	0.500631	16	10	11	12	6.15798	5.78779	4.82353	4.62431
Fcgr3	Fcgr3	chr1	-	172981299	172989534	1353	7.22379	0	0.604234	0	0	2.16044	1.4004	21	17	10	26	7.05704	7.55066	4.58703	6.87336
Csf1	Csf1	chr3	-	107543965	107563387	4422	7.22157	0	0.29119	0	0	2.55714	1.98767	96	51	66	101	14.6178	12.7925	11.6989	13.2126
BC017647	BC017647	chr11	+	77908174	77970841	3884	7.21281	0	0.198893	0	0	12.8535	10.8271	378	271	369	430	26.9118	27.0804	25.5623	25.4119
Yipf1	Yipf1	chr4	+	106986967	107032428	1322	7.21113	0	-0.223705	0	0	13.7321	15.7656	128	108	180	216	16.7087	18.1327	18.6634	18.7934
Nfatc2	Nfatc2	chr2	-	168301909	168427155	8348	7.2062	0	-0.19685	0	-1.22239	1.71391	1.99859	88	98	125	192	14.035	17.3432	15.7815	17.811
Bai2	Bai2	chr4	+	129662321	129699877	5289	7.20567	0	0.283859	0	1.37851	1.84708	1.41306	84	43	71	71	13.7325	11.8045	12.109	11.1901
Mtap1a	Mtap1a	chr2	+	121115337	121136568	11640	7.20472	0	0.150052	0	-1.37851	2.92096	2.44167	293	149	290	250	24.1816	20.9595	23.0656	20.073
Vps29	Vps29	chr5	+	122804421	122813296	975	7.20342	0	0.226978	0	0	41.1834	34.332	284	238	310	326	23.8608	25.6586	23.7387	22.57
Msi2	Msi2	chr11	-	88152883	88579543	6039	7.20278	0	-0.188695	0	0	22.5712	24.5684	1022	750	1553	1266	39.0336	39.5327	43.1995	38.3556
Il13ra1	Il13ra1	chrX	+	33652133	33711256	3685	7.20052	0	0.307013	0	0	1.98309	1.47111	64	31	57	46	12.0848	10.106	10.9145	9.09264
Zfp930	Zfp930	chr8	+	71732944	71754438	2996	7.19886	0	0.207746	0	0	9.8593	8.13365	224	160	253	210	21.5205	21.6295	21.7318	18.5544
Plcl1	Plcl1	chr1	+	55462789	55811129	6555	7.1924	0	0.562037	0	0	0.610221	0.41752	22	30	23	29	7.22181	9.94866	7.02705	7.25652
Rhebl1	Rhebl1	chr15	-	98708190	98711845	1213	7.1911	0	-0.343703	0	0	4.31226	5.55387	37	31	37	91	9.30952	10.106	8.87239	12.5808
Thumpd2	Thumpd2	chr17	-	81425666	81464425	1856	7.18804	0	-0.337966	0	-1.01886	4.43468	5.41629	65	42	83	108	12.1734	11.674	13.0324	13.6346
Akap13	Akap13	chr7	+	82600419	82899495	12543	7.18661	0	0.105655	0	-1.76553	9.35244	8.03552	1031	494	1015	900	39.1472	34.2076	37.6615	34.0249
Dmrt2	Dmrt2	chr19	+	25746900	25753481	2337	7.17991	0	0.343489	0	0	2.3699	1.7116	45	27	50	26	10.2261	9.45802	10.2545	6.87336
Higd1a	Higd1a	chr9	-	121757677	121767118	1449	7.17809	0	-0.358337	0	0	5.68031	6.93763	69	38	84	107	12.5207	11.1342	13.1059	13.5753
Isl1	Isl1	chr13	-	117088477	117099896	2526	7.17595	0	0.798032	0	0	0.578598	0.333375	7	12	5	11	3.99599	6.34813	3.13404	4.41544
Tmtc1	Tmtc1	chr6	-	148180951	148392874	7938	7.17469	0	0.307018	0	0	1.24038	0.948137	79	49	72	71	13.3429	12.554	12.1891	11.1901
Cx3cr1	Cx3cr1	chr9	-	119957810	119977400	3729	7.17316	0	0.268905	0	0	3.83687	3.03454	112	74	107	108	15.7063	15.2279	14.679	13.6346
Dact1	Dact1	chr12	+	72410870	72421094	3761	7.17059	0	-0.133873	0	0	17.2417	18.9479	437	406	527	827	28.5499	31.7933	29.5677	32.9776
Gm3086	Gm3086	chr12	+	71064395	71070731	542	7.16424	0	-0.431486	0	0	8.37355	10.8759	36	23	53	59	9.18731	8.75306	10.5434	10.2471
Icam1	Icam1	chr9	+	20820403	20833240	2539	7.16347	0	0.356502	0	0	2.18136	1.57542	47	25	41	35	10.4405	9.11353	9.32349	7.96071
Cap2	Cap2	chr13	+	46597271	46745650	3658	7.15945	0	0.289915	0	0	3.44871	2.70496	91	73	105	83	14.2569	15.1317	14.5502	12.0471
Ppap2a	Ppap2a	chr13	+	113590999	113657888	1536	7.15535	0	-0.369272	0	0	4.80769	5.92791	60	36	82	91	11.7223	10.8522	12.9584	12.5808
Bbs2	Bbs2	chr8	-	96591853	96622711	2947	7.15064	0	0.219885	0	0	7.17809	5.84002	167	108	172	155	18.8727	18.1327	18.2812	16.1375
5430416N02Rik	5430416N02Rik	chr5	-	100849860	100858554	626	7.14937	0	-0.364677	0	0	11.0592	13.7885	56	34	65	99	11.3461	10.5613	11.6148	13.0891
Spag17	Spag17	chr3	+	99689339	99947245	7753	7.13881	0	-0.420262	0	-1.24101	0.337338	0.468409	15	19	28	41	5.9598	7.97479	7.7445	8.59959
Bphl	Bphl	chr13	+	34129509	34165943	1209	7.13295	0	-0.256117	0	0	11.4526	13.4517	104	76	118	191	15.174	15.4182	15.3642	17.7684
Zfp580	Zfp580	chr7	+	5003133	5005325	1102	7.13197	0	-0.289785	0	0	9.28382	11.1281	78	55	90	143	13.2634	13.2544	13.5372	15.5449
9130023H24Rik	9130023H24Rik	chr7	-	135377964	135381545	2906	7.12905	0	-0.292529	0	0	3.70586	4.41917	80	60	112	132	13.4219	13.8065	14.9951	14.9761
Spire2	Spire2	chr8	+	125856612	125893418	2333	7.12862	0	0.599516	0	0	0.626463	0.360954	13	6	9	7	5.5397	4.43521	4.33679	3.44957
Rnase4	Rnase4	chr14	+	51710751	51725826	1345	7.12674	0	0.322416	0	0	6.97741	5.32185	75	47	62	74	13.0213	12.3101	11.3582	11.4115
Tdrd3	Tdrd3	chr14	+	87816389	87945315	2717	7.12068	0	0.203481	0	0	20.979	17.744	428	313	393	523	28.3114	28.7135	26.2445	27.5613
Iqcb1	Iqcb1	chr16	+	36828485	36872801	2267	7.11752	0	-0.191265	0	0	25.1773	27.6972	430	312	588	605	28.3648	28.6766	30.8644	29.2291
Rttn	Rttn	chr18	+	89141181	89300406	7269	7.11682	0	-0.218633	0	-1.87447	4.23294	4.72808	230	170	344	309	21.7723	22.2125	24.8168	22.0481
Ero1lb	Ero1lb	chr13	+	12658149	12701795	4239	7.10918	0	0.429579	0	0	1.43357	1.04295	40	39	42	42	9.6653	11.272	9.43233	8.70081
4930525D18Rik	4930525D18Rik	chr9	-	114250228	114273745	936	7.10711	0	0.613137	0	0	1.56147	0.899685	14	5	6	10	5.754	4.02096	3.47453	4.19558
Man1c1	Man1c1	chr4	-	134117604	134260205	4715	7.10327	0	0.301975	0	1.32193	2.44718	1.9088	92	58	71	100	14.3299	13.5889	12.109	13.1511
Klf6	Klf6	chr13	+	5860734	5869639	4217	7.10258	0	0.244489	0	0	6.62155	5.45411	201	162	203	234	20.5118	21.748	19.7053	19.4857
Gm7444	Gm7444	chr9	+	55875442	55879380	3938	7.10256	0	-0.506912	0	0	0.820409	1.1093	26	16	46	37	7.84185	7.32801	9.8536	8.18009
Heyl	Heyl	chr4	+	122910798	122927113	4532	7.10053	0	0.489165	0	0	1.15419	0.824546	31	37	32	39	8.54537	10.9943	8.26781	8.39288
Tmem179b	Tmem179b	chr19	-	8847011	8848957	734	7.09689	0	-0.309022	0	0	11.4232	13.9108	62	47	80	114	11.9051	12.3101	12.8088	13.9844
Tmem54	Tmem54	chr4	+	128782773	128788870	1116	7.09677	0	-0.467434	0	-1.5025	1.86104	2.68817	12	15	22	35	5.31588	7.09736	6.87327	7.96071
Malat1	Malat1	chr19	-	5795689	5802671	6982	7.09203	0	0.043778	0	0	41.5244	35.8968	2750	1019	3016	1746	52.0845	43.5434	51.9886	42.5436
Ctse	Ctse	chr1	+	133534890	133572084	2120	7.08712	0	0.271477	0	1	3.48331	2.60675	71	25	53	52	12.6901	9.11353	10.5434	9.64579
Gpr4	Gpr4	chr7	+	19797886	19809525	2884	7.08015	0	0.287103	0	0	4.80102	3.81415	109	71	81	128	15.5093	14.937	12.8839	14.7626
Snhg8	Snhg8	chr3	-	123210469	123211254	655	7.07183	0	0.316147	0	0	16.7939	13.0976	89	54	55	108	14.1094	13.1407	10.7309	13.6346
1700010I14Rik	1700010I14Rik	chr17	+	9181197	9201184	1878	7.0717	0	0.574747	0	0	1.2288	0.784709	17	13	12	16	6.34929	6.60854	5.04819	5.37415
Yod1	Yod1	chr1	+	132613903	132618634	3673	7.07037	0	-0.383308	0	0	1.80108	2.2497	54	32	71	86	11.1524	10.2604	12.109	12.2504
Fam134b	Fam134b	chr15	+	25773018	25903442	3346	7.06871	0	0.408525	0	0	2.55184	1.91902	51	60	61	61	10.8541	13.8065	11.2711	10.4114
1110002B05Rik	1110002B05Rik	chr12	-	55746360	55757559	1283	7.06548	0	0.215462	0	0	57.7373	48.8165	512	451	569	621	30.4012	33.0783	30.4726	29.5337
Rnf38	Rnf38	chr4	-	44139083	44181155	5180	7.06376	0	0.176005	0	-1.62803	31.3632	26.7933	1214	898	1293	1344	41.2744	41.8824	40.7975	39.1284
Scai	Scai	chr2	-	38921734	39046250	10704	7.06029	0	0.182314	0	-1.26303	7.34449	6.22001	575	447	685	580	31.7942	32.9686	32.7151	28.7401
Fam48a	Fam48a	chr3	+	54497026	54520759	1968	7.05522	0	0.165144	0	0	27.1654	23.0263	431	264	417	444	28.3914	26.7899	26.8968	25.756
Bin1	Bin1	chr18	+	32536870	32595394	2455	7.05457	0	-0.203889	0	0	28.6072	31.5575	564	349	658	814	31.5603	29.9832	32.2233	32.7828
Lamc2	Lamc2	chr1	-	154969885	155033577	5164	7.05155	0	0.311468	0	1	2.94941	2.34416	102	96	109	121	15.0373	17.1795	14.8064	14.3798
Pxmp2	Pxmp2	chr5	-	110703304	110715187	1019	7.05121	0	0.544825	0	0	3.62346	2.47921	22	26	21	27	7.22181	9.28765	6.71551	7.00372
Tmem204	Tmem204	chr17	-	25194646	25218059	1779	7.04606	0	-0.481954	0	-1.22239	2.37817	3.136	39	16	41	65	9.54844	7.32801	9.32349	10.731
Pgap2	Pgap2	chr7	+	109371587	109386265	1172	7.03953	0	0.23849	0	0	21.1342	17.3792	187	135	171	216	19.8603	20.058	18.2326	18.7934
Aimp2	Aimp2	chr5	-	144663572	144670708	1171	7.03721	0	0.178367	0	0	47.3625	40.2265	438	283	398	497	28.5762	27.5656	26.3828	26.9909
Il1rn	Il1rn	chr2	+	24192379	24207011	2691	7.03706	0	-0.513339	0	0	0.42878	0.684543	5	10	10	25	3.31656	5.78779	4.58703	6.74013
Gm2061	Gm2061	chr1	-	187270994	187279447	2228	7.03548	0	0.544703	0	0	0.794089	0.472456	17	6	11	9	6.34929	4.43521	4.82353	3.96296
Mir1898	Mir1898	chr15	+	12101246	12101329	83	7.03067	0	0.696109	0	0	25.0232	15.2188	13	14	8	16	5.5397	6.85788	4.07035	5.37415
Dnajc12	Dnajc12	chr10	+	62845190	62871588	1365	7.02742	0	-0.265242	0	-1.32193	5.91716	7.21033	50	55	78	109	10.7525	13.2544	12.6572	13.6937
Necap1	Necap1	chr6	+	122824574	122838959	2393	7.02269	0	-0.191559	0	0	16.3297	18.101	285	223	402	421	23.8967	24.9646	26.4925	25.1865
Ccdc24	Ccdc24	chr4	-	117541866	117545075	1235	7.01805	0	0.474008	0	0	2.98972	2.0456	29	19	21	27	8.27226	7.97479	6.71551	7.00372
Enox1	Enox1	chr14	+	77556622	78121214	3024	7.01643	0	0.310647	0	0	4.04457	3.18505	96	63	63	120	14.6178	14.1255	11.4445	14.3241
Cdkn1a	Cdkn1a	chr17	+	29227930	29237667	2026	7.01515	0	0.395684	0	0	5.01177	3.84476	62	70	62	86	11.9051	14.8385	11.3582	12.2504
Lrrcc1	Lrrcc1	chr3	+	14533787	14572658	5930	7.01045	0	0.170696	0	0	11.5449	9.79853	523	367	578	526	30.6542	30.5794	30.6595	27.6257
Slc31a2	Slc31a2	chr4	+	61947478	61959445	1824	7.00893	0	0.331125	0	0	4.93421	3.78001	70	47	56	75	12.6057	12.3101	10.8231	11.4842
Stk32b	Stk32b	chr5	-	37838063	38108392	3440	7.0084	0	0.58342	0	0	0.872093	0.581395	18	21	15	23	6.53435	8.3744	5.66482	6.46436
Vnn1	Vnn1	chr10	+	23614493	23625149	2416	7.00648	0	0.722173	0	0	0.413907	0.217846	8	5	5	5	4.29463	4.02096	3.13404	2.84519
Tcte2	Tcte2	chr17	-	13853442	13898401	1408	7.00648	0	0.722173	0	0	0.710227	0.373804	8	5	5	5	4.29463	4.02096	3.13404	2.84519
Exosc4	Exosc4	chr15	+	76157826	76161100	1652	7.00097	0	-0.209159	0	0	18.1598	20.39	228	162	279	361	21.6889	21.748	22.6817	23.5889
Fbxl16	Fbxl16	chr17	+	25946029	25958210	3499	6.99861	0	-0.43216	0	-1.22239	1.03326	1.38385	26	21	39	53	7.84185	8.3744	9.10121	9.7344
Il4ra	Il4ra	chr7	+	132695795	132722988	5094	6.99609	0	0.354336	0	0	1.57048	1.18819	64	40	42	73	12.0848	11.4079	9.43233	11.3383
Yif1a	Yif1a	chr19	+	5088537	5092879	1484	6.99558	0	-0.261657	0	0	11.8702	13.6544	139	90	179	206	17.3556	16.6757	18.6162	18.3927
Adcyap1r1	Adcyap1r1	chr6	+	55401973	55451449	6243	6.99012	0	-0.611788	0	0	0.295716	0.438386	15	9	26	26	5.9598	5.48366	7.46696	6.87336
Calml4	Calml4	chr9	+	62705910	62723724	860	6.98848	0	0.611775	0	0	1.16279	0.611995	10	3	7	3	4.83426	3.02199	3.78444	2.08751
Gpr108	Gpr108	chr17	-	57374337	57387064	2094	6.98822	0	-0.195853	0	-2.1375	7.08985	8.21897	98	95	116	211	14.7592	17.0968	15.2424	18.5945
Rabl3	Rabl3	chr16	+	37539979	37572471	2022	6.98818	0	-0.198343	0	0	14.9129	16.6589	216	176	315	325	21.1777	22.5513	23.9023	22.5398
Usp44	Usp44	chr10	+	93294299	93320832	3957	6.98663	0	0.666424	0	0	0.311036	0.172911	11	5	5	8	5.08126	4.02096	3.13404	3.7153
Epha4	Epha4	chr1	-	77363759	77511663	6328	6.98501	0	0.118719	0	0	52.0519	44.8633	2774	1508	2799	2595	52.2	48.7269	50.9964	47.7763
Gm13247	Gm13247	chr4	-	145658643	145696039	3191	6.98153	0	-0.744496	0	0	0.241063	0.428838	5	5	12	14	3.31656	4.02096	5.04819	5.0144
Gna15	Gna15	chr10	-	80965058	80986970	1961	6.97868	0	0.620408	0	0	0.627623	0.348909	12	4	6	7	5.31588	3.55695	3.47453	3.44957
Emilin2	Emilin2	chr17	-	71601515	71660305	3910	6.9782	0	-0.180977	0	0	15.6207	17.2029	461	333	564	714	29.1679	29.4323	30.3678	31.1897
Keap1	Keap1	chr9	-	21034173	21043776	4470	6.97713	0	-0.198737	0	0	11.6503	12.9047	414	263	455	641	27.9326	26.748	27.8746	29.9059
Galnt12	Galnt12	chr4	+	47104824	47135914	2216	6.97544	0	0.509107	0	0	1.35379	0.902527	24	15	15	23	7.53912	7.09736	5.66482	6.46436
Wdr24	Wdr24	chr17	+	25960571	25965675	3099	6.97478	0	0.202973	0	0	9.55643	7.96522	236	149	207	262	22.0198	20.9595	19.8787	20.4978
1110059E24Rik	1110059E24Rik	chr19	-	21671802	21727281	1428	6.97449	0	0.198132	0	0	24.0789	20.1607	269	178	251	296	23.31	22.6626	21.6561	21.6359
Twistnb	Twistnb	chr12	+	34114488	34124245	2324	6.97277	0	-0.181123	0	0	18.6681	20.6088	312	252	442	468	24.8369	26.2784	27.5473	26.3279
2610507I01Rik	2610507I01Rik	chr11	-	59011294	59015933	2905	6.96985	0	0.689429	0	0	0.344234	0.181176	10	3	3	7	4.83426	3.02199	2.31535	3.44957
Gm14492	Gm14492	chr7	-	149676984	149692676	2245	6.96774	0	-0.71871	0	-1.32193	0.342642	0.609542	5	5	9	17	3.31656	4.02096	4.33679	5.54452
Wrb	Wrb	chr16	+	96367025	96379459	2483	6.96766	0	0.217762	0	0	20.1679	16.9998	355	296	367	435	26.2211	28.0739	25.5041	25.5357
Mfsd4	Mfsd4	chr1	-	133923197	133964639	4853	6.96683	0	0.346148	0	0	1.26805	0.932684	51	29	44	42	10.8541	9.78834	9.64568	8.70081
Tbc1d25	Tbc1d25	chrX	-	7731597	7753307	2648	6.96622	0	0.265191	0	-1.09954	5.78085	4.6311	123	76	94	139	16.4038	15.4182	13.816	15.341
Osbpl1a	Osbpl1a	chr18	-	12914536	13100229	3121	6.95997	0	0.180095	0	0	18.8303	15.9362	442	322	492	453	28.6808	29.0413	28.7687	25.973
Hist1h4j	Hist1h4j	chr13	+	21826964	21827276	312	6.95988	0	-0.467747	0	0	9.61538	13.1579	22	17	34	44	7.22181	7.55066	8.51563	8.89925
Insr	Insr	chr8	-	3150921	3279617	9355	6.95717	0	0.173411	0	0	10.451	8.93415	749	522	740	848	35.0628	34.8977	33.668	33.2868
Slc22a17	Slc22a17	chr14	-	55525563	55531969	2294	6.95519	0	0.271129	0	0	17.4368	14.6148	266	254	217	420	23.1973	26.3649	20.3029	25.1612
Mypop	Mypop	chr7	+	19576593	19587115	2175	6.95403	0	-0.320756	0	0	4.1733	5.03327	74	44	82	126	12.9394	11.9333	12.9584	14.6545
Magohb	Magohb	chr6	-	131234406	131243262	766	6.95358	0	-0.291183	0	0	13.2557	15.8032	71	61	121	109	12.6901	13.9138	15.5447	13.6937
1700052N19Rik	1700052N19Rik	chr10	-	5891400	5913936	2290	6.94849	0	0.234149	0	0	14.8136	12.342	242	199	242	295	22.263	23.7818	21.3103	21.6037
Akr7a5	Akr7a5	chr4	+	138866658	138874701	1648	6.94838	0	0.170326	0	0	32.3936	27.5933	437	257	357	507	28.5499	26.4937	25.2092	27.2129
Gpr137c	Gpr137c	chr14	+	45839391	45900651	2444	6.94825	0	0.615617	0	0	0.975702	0.624516	15	16	12	17	5.9598	7.32801	5.04819	5.54452
Hist1h4b	Hist1h4b	chr13	+	23848889	23849201	312	6.94751	0	-0.489921	0	0	9.61538	13.1579	24	15	33	45	7.53912	7.09736	8.39278	8.99655
Tatdn2	Tatdn2	chr6	+	113647492	113661062	2646	6.94475	0	0.191588	0	0	18.9546	16.0321	382	270	371	435	27.0288	27.0393	25.6204	25.5357
Cyr61	Cyr61	chr3	-	145309934	145312949	2028	6.93333	0	0.225068	0	0	8.49643	6.8774	144	80	121	144	17.6395	15.7903	15.5447	15.5953
4933417A18Rik	4933417A18Rik	chr13	+	35016277	35045065	923	6.93242	0	0.631787	0	0	2.58355	1.65365	16	15	8	21	6.15798	7.09736	4.07035	6.1747
Gpr137b	Gpr137b	chr13	-	13449887	13485891	2980	6.92889	0	0.256709	0	0	9.60248	7.93006	194	178	209	240	20.1898	22.6626	19.9646	19.7089
AI462493	AI462493	chr19	-	8954503	8955423	831	6.92593	0	0.28805	0	0	17.8654	14.2504	110	83	98	127	15.5753	16.0624	14.0882	14.7087
Rapgef5	Rapgef5	chr12	+	118754951	118995451	3987	6.92495	0	0.295935	0	1.51457	2.97119	2.33654	93	61	73	104	14.4026	13.9138	12.2686	13.3954
Gpr172b	Gpr172b	chr15	+	76369372	76372560	2700	6.92265	0	0.274571	0	0	7.151	5.78947	136	115	138	159	17.1823	18.6588	16.522	16.3291
Chpf2	Chpf2	chr5	+	24092567	24098304	3619	6.92237	0	-0.191548	0	0	6.07903	6.89344	153	133	194	280	18.1357	19.9244	19.3071	21.1116
Eid3	Eid3	chr10	+	82329370	82330674	1304	6.9157	0	-0.760794	0	0	1.41576	2.09881	23	1	21	31	7.38241	1.52601	6.71551	7.49967
Gcfc1	Gcfc1	chr16	-	91014281	91044624	3809	6.91065	0	-0.160227	0	0	17.8525	19.552	492	392	621	794	29.9298	31.369	31.5209	32.4779
Ikzf4	Ikzf4	chr10	-	128069470	128083049	3580	6.91009	0	0.363154	0	0	2.87924	2.21994	67	67	70	81	12.3485	14.5381	12.0283	11.9093
Jak3	Jak3	chr8	+	74200281	74214476	3679	6.90792	0	-0.363544	0	0	1.29634	1.6738	34	28	41	76	8.93699	9.62485	9.32349	11.5563
Izumo4	Izumo4	chr10	+	80165437	80168127	938	6.90531	0	-0.817594	0	0	0.820075	1.45887	8	2	5	21	4.29463	2.37563	3.13404	6.1747
Nckap1l	Nckap1l	chr15	+	103284255	103329231	4717	6.89424	0	0.343225	0	-1	1.22307	0.892628	51	24	38	42	10.8541	8.93542	8.98765	8.70081
Ccdc28a	Ccdc28a	chr10	-	17933490	17954787	1166	6.88875	0	0.475679	0	0	2.90276	1.9861	25	19	22	22	7.69219	7.97479	6.87327	6.32139
Spock3	Spock3	chr8	+	65430242	65835893	3109	6.88831	0	0.337136	0	0	4.03296	3.18261	85	78	74	114	13.8088	15.6056	12.3475	13.9844
Mesdc1	Mesdc1	chr7	-	91029004	91032851	3847	6.88245	0	-0.192776	0	0	21.3553	23.4222	651	417	775	937	33.314	32.1181	34.243	34.5279
Nr2f2	Nr2f2	chr7	-	77496835	77511632	4870	6.88084	0	0.133028	0	0	24.6565	21.2255	991	570	971	993	38.6353	36.0082	37.0936	35.2569
Mtap9	Mtap9	chr3	+	82161993	82199190	6218	6.8791	0	0.213645	0	-1.19265	5.05975	4.21527	240	169	227	271	22.1824	22.1553	20.7145	20.808
Abcc5	Abcc5	chr16	-	20331376	20426467	6196	6.87615	0	0.207363	0	-1.44057	7.49863	6.34535	352	252	298	449	26.1286	26.2784	23.3386	25.877
Tmem11	Tmem11	chr11	-	60677953	60692540	1511	6.87385	0	-0.185784	0	0	17.869	20.0634	192	159	241	335	20.0965	21.5699	21.2713	22.8389
2410006H16Rik	2410006H16Rik	chr11	+	62416378	62418308	461	6.86687	0	0.247548	0	0	37.7107	30.5971	144	82	97	171	17.6395	15.9723	14.0207	16.8875
Fbln7	Fbln7	chr2	+	128689667	128722770	2909	6.86616	0	0.548473	0	0	0.713965	0.452317	16	11	13	12	6.15798	6.07516	5.26252	4.62431
Zfp90	Zfp90	chr8	+	108939238	108949789	2632	6.86556	0	0.206029	0	0	12.4795	10.4383	256	171	228	294	22.8153	22.2695	20.755	21.5714
2210021J22Rik	2210021J22Rik	chr15	-	85637401	85642127	1057	6.86221	0	0.378175	0	-1.32193	6.33142	4.73037	53	34	33	62	11.054	10.5613	8.39278	10.4924
Ank	Ank	chr15	+	27396431	27524662	3496	6.86015	0	0.270935	0	-1	4.11459	3.28195	108	79	107	111	15.443	15.6983	14.679	13.8108
Sgtb	Sgtb	chr13	+	104899869	104931521	2705	6.85833	0	0.265456	0	-1	5.77279	4.6308	117	86	115	123	16.0281	16.3288	15.181	14.4904
2410004B18Rik	2410004B18Rik	chr3	+	145600995	145607239	975	6.85144	0	-0.264072	0	0	14.4379	16.7881	107	76	143	168	15.3763	15.4182	16.7959	16.7501
E130012A19Rik	E130012A19Rik	chr11	-	97488700	97491030	2330	6.84936	0	-0.236615	0	0	20.898	23.2437	424	209	434	595	28.2042	24.2862	27.3422	29.0354
Dpagt1	Dpagt1	chr9	+	44134927	44141683	1905	6.84711	0	0.223792	0	0	22.6529	19.091	310	251	289	402	24.7692	26.235	23.0311	24.699
Cul9	Cul9	chr17	-	46637553	46683337	7818	6.84281	0	0.369932	0	0	1.25942	0.969423	67	61	57	87	12.3485	13.9138	10.9145	12.3173
Comtd1	Comtd1	chr14	-	22665082	22668132	2222	6.8399	0	-0.400618	0	-1.22239	2.00789	2.60552	34	24	44	66	8.93699	8.93542	9.64568	10.8091
Robo2	Robo2	chr16	-	73892550	74411157	8047	6.83882	0	-0.11491	0	-1.22239	21.4605	23.1469	1116	1129	1646	1893	40.176	44.8953	43.9655	43.6069
Elf4	Elf4	chrX	-	45764225	45816309	5847	6.83604	0	0.234694	0	0	2.77591	2.24137	133	78	114	135	17.0067	15.6056	15.1194	15.1338
Gm14124	Gm14124	chr2	+	150083252	150096036	3018	6.83445	0	-0.84812	0	0	0.203905	0.383663	5	3	10	12	3.31656	3.02199	4.58703	4.62431
Atp1b3	Atp1b3	chr9	-	96233094	96264718	1830	6.82888	0	-0.169845	0	0	54.855	59.7642	748	557	986	1092	35.046	35.7159	37.2898	36.4608
Zdhhc17	Zdhhc17	chr10	-	110378835	110447122	4548	6.82752	0	0.18626	0	0	11.349	9.59357	387	284	419	410	27.1736	27.6053	26.9499	24.9062
Ift88	Ift88	chr14	+	58042907	58136773	3079	6.82603	0	-0.215946	0	-1.87447	7.8447	8.85455	180	134	237	281	19.5227	19.9914	21.1145	21.145
Spock2	Spock2	chr10	+	59569004	59596661	3915	6.82511	0	0.326254	0	0	2.37744	1.82833	69	52	66	70	12.5207	12.9098	11.6989	11.1151
Pdk1	Pdk1	chr2	+	71711328	71741915	5137	6.82347	0	-0.12447	0	0	15.0192	16.4032	523	480	610	991	30.6542	33.8496	31.3053	35.2315
Nostrin	Nostrin	chr2	+	68973856	69027386	1807	6.82346	0	-0.948606	0	0	0.255417	0.524277	4	2	9	9	2.91825	2.37563	4.33679	3.96296
Cd109	Cd109	chr9	+	78463352	78564067	5867	6.82219	0	0.271219	0	-1.152	2.79267	2.2427	116	97	130	120	15.9644	17.2616	16.0714	14.3241
Ntrk2	Ntrk2	chr13	+	58907956	59231328	9871	6.81832	0	0.174145	0	-1	1.32478	1.06106	131	39	89	110	16.8883	11.272	13.4665	13.7524
Atp6v1g2	Atp6v1g2	chr17	+	35373540	35375712	1494	6.81795	0	0.461676	0	0	2.05952	1.37392	29	11	14	25	8.27226	6.07516	5.46773	6.74013
Thbs1	Thbs1	chr2	+	117937657	117952869	5802	6.81764	0	-0.169619	0	0	12.2902	13.4436	526	401	685	797	30.7224	31.6432	32.7151	32.524
Retsat	Retsat	chr6	+	72548621	72557482	1937	6.80991	0	0.371277	0	0	4.52722	3.47798	61	53	48	80	11.8141	13.0259	10.0564	11.8397
1700054N08Rik	1700054N08Rik	chr8	-	126364743	126384109	2673	6.80964	0	-0.298948	0	-1.08746	3.71234	4.41058	74	55	113	111	12.9394	13.2544	15.0574	13.8108
Tbk1	Tbk1	chr10	-	120983512	121023850	3029	6.80783	0	-0.18626	0	-2.37851	10.2852	11.4507	218	187	322	337	21.2642	23.1527	24.1283	22.8979
Epha5	Epha5	chr5	-	84483787	84846407	7787	6.80593	0	0.344394	0	0	1.12614	0.86514	65	49	53	75	12.1734	12.554	10.5434	11.4842
Mina	Mina	chr16	+	59471600	59492277	1348	6.80553	0	-0.260483	0	0	14.3803	16.4376	155	97	202	219	18.2435	17.2616	19.6617	18.9112
Slc4a4	Slc4a4	chr5	+	89316284	89668681	7492	6.80278	0	0.211384	0	0	3.05967	2.51496	176	122	192	166	19.326	19.1651	19.217	16.6577
Mt1	Mt1	chr8	+	96702988	96704227	542	6.80204	0	0.262884	0	0	23.2756	18.4502	111	53	66	124	15.641	13.0259	11.6989	14.5453
Nfkb1	Nfkb1	chr3	-	135247618	135354511	4118	6.80056	0	-0.203421	0	-1.65208	10.1804	11.2727	327	218	407	475	25.3345	24.7258	26.6285	26.4907
Napb	Napb	chr2	-	148520392	148558156	3693	6.80017	0	0.447053	0	0	1.24977	0.883606	35	25	26	36	9.06316	9.11353	7.46696	8.07126
Pik3ap1	Pik3ap1	chr19	-	41348707	41459560	2615	6.7982	0	0.551636	0	0	0.588322	0.342156	18	2	4	13	6.53435	2.37563	2.75288	4.82359
Itga2	Itga2	chr13	-	115626119	115722249	4218	6.79753	0	0.383786	0	0	1.29482	0.935839	43	28	39	36	10.0063	9.62485	9.10121	8.07126
Fam105a	Fam105a	chr15	-	27584825	27611297	3068	6.79637	0	-0.451799	0	-1.58496	1.35393	1.76697	32	22	59	44	8.6782	8.56616	11.0945	8.89925
Sugp2	Sugp2	chr8	+	72758124	72787004	4139	6.79541	0	-0.185075	0	-1.95936	8.67917	9.62602	262	205	347	410	23.0457	24.0865	24.9083	24.9062
Hivep2	Hivep2	chr10	+	13686184	13871184	9768	6.79524	0	0.305403	0	0	0.795376	0.603474	63	38	60	52	11.9953	11.1342	11.1832	9.64579
Fam167a	Fam167a	chr14	+	64055230	64084339	4235	6.79172	0	0.47377	0	0	0.999001	0.695955	31	24	24	32	8.54537	8.93542	7.1771	7.61794
Chst7	Chst7	chrX	+	19636695	19674646	2195	6.79044	0	0.559406	0	0	0.841072	0.503537	18	6	9	12	6.53435	4.43521	4.33679	4.62431
Hist1h2bh	Hist1h2bh	chr13	-	23634840	23635221	381	6.78514	0	-0.464842	0	0	9.0854	12.0182	28	17	43	44	8.13171	7.55066	9.5397	8.89925
Herc1	Herc1	chr9	+	66198256	66356582	14912	6.78162	0	0.0907932	0	-1.32193	10.8792	9.40959	1431	678	1458	1208	43.4329	38.2273	42.3699	37.752
Zbtb7c	Zbtb7c	chr18	+	75979831	76308218	4572	6.78058	0	0.59092	0	0	0.403796	0.241746	18	6	6	15	6.53435	4.43521	3.47453	5.19766
Tbc1d20	Tbc1d20	chr2	+	152119607	152138326	1936	6.77612	0	-0.203249	0	0	21.0982	23.3797	319	212	391	469	25.0712	24.4342	26.1888	26.3513
Mppe1	Mppe1	chr18	-	67385183	67405484	1643	6.77533	0	-0.323717	0	-1.39232	4.86914	5.89422	61	43	87	97	11.8141	11.8045	13.3236	12.9642
Six4	Six4	chr12	-	74201245	74214232	5572	6.77416	0	-0.171286	0	0	11.3618	12.4022	460	363	656	657	29.1427	30.449	32.1862	30.1971
Nmd3	Nmd3	chr3	+	69525976	69552968	1738	6.77399	0	-0.183906	0	0	26.3787	28.9807	334	262	489	468	25.5611	26.7059	28.6982	26.3279
Dlx6os1	Dlx6os1	chr6	-	6770545	6819533	4247	6.77182	0	0.590682	0	0	0.652044	0.433743	15	21	16	19	5.9598	8.3744	5.85461	5.869
0610012H03Rik	0610012H03Rik	chr2	+	105064498	105220017	1598	6.76769	0	-0.898259	0	0	0.385097	0.72459	7	1	4	18	3.99599	1.52601	2.75288	5.70931
Lrrc19	Lrrc19	chr4	-	94303350	94316835	2773	6.76329	0	0.490231	0	0	1.13734	0.759201	21	20	28	12	7.05704	8.17741	7.7445	4.62431
Bmp6	Bmp6	chr13	+	38437584	38591597	2410	6.75805	0	-0.84544	0	-1.45943	0.414938	0.677004	12	1	14	17	5.31588	1.52601	5.46773	5.54452
Socs7	Socs7	chr11	+	97223864	97259856	7015	6.75514	0	0.175104	0	-1.48543	11.0971	9.49094	594	418	583	682	32.1894	32.1473	30.7623	30.6408
Abca8b	Abca8b	chr11	-	109794719	109857130	6178	6.75282	0	0.328379	0	1	1.35717	1.03082	64	45	62	59	12.0848	12.0604	11.3582	10.2471
Matn2	Matn2	chr15	+	34236435	34365995	3518	6.75176	0	0.597495	0	0	0.787161	0.523623	17	19	11	24	6.34929	7.97479	4.82353	6.60387
1600020E01Rik	1600020E01Rik	chr6	+	86477323	86514443	681	6.74923	0	0.456011	0	0	8.01988	5.87371	36	35	26	50	9.18731	10.7079	7.46696	9.46563
Galm	Galm	chr17	+	80526810	80584372	2245	6.74906	0	0.278644	0	0	8.2234	6.68151	129	111	124	161	16.7689	18.3607	15.7227	16.4239
Neurl2	Neurl2	chr2	-	164656229	164659096	832	6.74814	0	-0.610843	0	-1.078	1.47929	2.34059	8	8	16	21	4.29463	5.15978	5.85461	6.1747
Palm3	Palm3	chr8	+	86545372	86554194	2439	6.74714	0	0.318144	0	0	4.76236	3.75477	85	66	68	106	13.8088	14.4362	11.8649	13.5156
A730020E08Rik	A730020E08Rik	chr6	-	61125597	61130804	1661	6.74063	0	0.510498	0	0	1.48196	0.9506	22	10	13	17	7.22181	5.78779	5.26252	5.54452
Gm606	Gm606	chr16	-	26957320	26990060	4084	6.74063	0	0.510498	0	0	0.602727	0.386618	22	10	13	17	7.22181	5.78779	5.26252	5.54452
Morn2	Morn2	chr17	+	80689551	80696816	521	6.73526	0	0.451013	0	0	7.38225	5.15204	30	20	22	29	8.4101	8.17741	6.87327	7.25652
Dap	Dap	chr15	+	31154139	31204093	1481	6.73499	0	-0.186066	0	0	21.9706	24.4501	241	182	292	396	22.2228	22.8824	23.1343	24.5417
Ccdc3	Ccdc3	chr2	+	5058821	5151912	2658	6.73143	0	-0.475983	0	-1.08092	0.955027	1.32668	18	15	29	38	6.53435	7.09736	7.87909	8.28727
Pask	Pask	chr1	-	95206013	95239365	5119	6.72957	0	0.143162	0	0	16.154	13.8493	668	407	681	666	33.633	31.8231	32.6433	30.3584
Apba2	Apba2	chr7	+	71646591	71898762	3319	6.72925	0	-0.425614	0	0	0.857534	1.17347	18	19	31	43	6.53435	7.97479	8.14061	8.80068
9230114K14Rik	9230114K14Rik	chr5	+	52581919	52589223	2118	6.72912	0	-0.716273	0	-1.65208	0.5811	0.919437	11	5	19	18	5.08126	4.02096	6.38674	5.70931
Snrpb2	Snrpb2	chr2	+	142888804	142897788	1230	6.72907	0	-0.182935	0	0	68.2301	74.5828	650	441	804	939	33.295	32.8025	34.7026	34.5545
Ppp1r14b	Ppp1r14b	chr19	+	7049537	7051814	919	6.72166	0	-0.174925	0	0	134.511	146.784	957	650	1124	1439	38.185	37.6848	38.9765	40.015
Myc	Myc	chr15	+	61816895	61821916	2399	6.71433	0	-0.210557	0	0	8.9781	10.1797	159	121	195	269	18.4565	19.0939	19.3519	20.7397
Rnf24	Rnf24	chr2	-	131124223	131178628	4864	6.71342	0	-0.150628	0	0	11.7504	12.8549	401	342	524	664	27.572	29.7447	29.5009	30.3227
Zbtb11	Zbtb11	chr16	+	55973916	56009025	4430	6.71257	0	0.218102	0	0	7.27557	6.07105	236	183	244	267	22.0198	22.9369	21.3879	20.671
Ddit3	Ddit3	chr10	+	126727848	126733344	803	6.70952	0	-0.394747	0	0	4.78973	6.29219	29	21	31	65	8.27226	8.3744	8.14061	10.731
Atp5d	Atp5d	chr10	+	79605059	79608563	931	6.70625	0	-0.183194	0	0	107.907	118.435	808	498	816	1279	36.0207	34.3082	34.8885	38.4874
Elmo1	Elmo1	chr13	+	20182375	20700222	5874	6.69788	0	-0.309534	0	-1.08746	1.54527	1.85474	71	47	89	118	12.6901	12.3101	13.4665	14.212
Plch2	Plch2	chr4	-	154357223	154385093	5584	6.69426	0	0.423721	0	0	0.991845	0.725758	38	34	34	43	9.42987	10.5613	8.51563	8.80068
Mrpl47	Mrpl47	chr3	-	32626418	32635677	872	6.69316	0	-0.256985	0	0	20.6422	23.5997	143	91	185	206	17.5832	16.7611	18.8968	18.3927
Hmg20b	Hmg20b	chr10	-	80808790	80813202	1659	6.69263	0	-0.173586	0	0	28.284	31.1221	346	264	436	545	25.9418	26.7899	27.3938	28.0274
Sugp1	Sugp1	chr8	+	72566711	72595852	2287	6.68704	0	-0.188244	0	0	18.6337	20.597	326	228	388	507	25.3018	25.1996	26.105	27.2129
Znfx1	Znfx1	chr2	-	166861296	166888515	7132	6.68514	0	0.18665	0	-1	4.13089	3.45367	240	143	216	252	22.1824	20.5802	20.261	20.1447
Slc38a7	Slc38a7	chr8	-	98359822	98377391	3282	6.68455	0	0.23353	0	1.26303	6.46885	5.3241	166	110	137	195	18.8213	18.2851	16.4665	17.9378
Nr5a2	Nr5a2	chr1	-	138740160	138857025	3857	6.67594	0	-0.724226	0	-1.76553	0.219381	0.368435	6	5	16	11	3.67225	4.02096	5.85461	4.41544
6430704M03Rik	6430704M03Rik	chr4	-	56973007	57003263	3854	6.67589	0	-0.660535	0	0	0.219552	0.368721	5	6	13	14	3.31656	4.43521	5.26252	5.0144
Sema5a	Sema5a	chr15	+	32174567	32626096	10809	6.67014	0	-0.178798	0	0	19.8837	21.5561	1643	1151	2255	2172	45.2553	45.1503	48.1287	45.4212
0610011F06Rik	0610011F06Rik	chr17	+	26012444	26014108	811	6.66724	0	0.238283	0	0	20.5824	16.6786	133	84	118	139	17.0067	16.1518	15.3642	15.341
Prickle3	Prickle3	chrX	+	7235658	7245312	2305	6.66632	0	0.299392	0	0	7.27515	5.86825	117	101	101	156	16.0281	17.585	14.2884	16.1857
Hspb1	Hspb1	chr5	+	136363788	136365433	903	6.66525	0	0.285602	0	0	14.3965	11.4239	98	71	89	107	14.7592	14.937	13.4665	13.5753
Ccdc25	Ccdc25	chr14	+	66456138	66485441	2227	6.66506	0	-0.169723	0	-2	22.279	24.4133	359	286	491	542	26.3435	27.6844	28.7453	27.9647
Nt5c2	Nt5c2	chr19	-	46961320	47089679	3977	6.66501	0	-0.160447	0	-1.51457	15.2608	16.6881	438	351	570	691	28.5762	30.0507	30.4935	30.7973
Tap2	Tap2	chr17	+	34341423	34353266	2490	6.66472	0	0.6809	0	0	0.432499	0.232509	8	6	8	3	4.29463	4.43521	4.07035	2.08751
1810043G02Rik	1810043G02Rik	chr10	+	77441394	77448183	1696	6.65813	0	-0.266217	0	-2.05063	6.9394	8.16162	90	63	104	159	14.1834	14.1255	14.4852	16.3291
Smpd2	Smpd2	chr10	-	41206977	41210146	1602	6.65026	0	-0.221007	0	0	14.7412	16.624	184	123	217	289	19.7166	19.2359	20.3029	21.4089
Vasn	Vasn	chr16	+	4639944	4651166	3189	6.64747	0	0.194639	0	0	21.9263	18.7487	515	394	482	654	30.4706	31.4304	28.5323	30.1429
Lmbr1l	Lmbr1l	chr15	-	98734351	98748529	2167	6.64419	0	-0.238957	0	-1.58496	8.09343	9.27792	136	92	158	224	17.1823	16.8458	17.5849	19.1055
Rgs9bp	Rgs9bp	chr7	-	36364012	36370601	6589	6.64396	0	-0.530518	0	0	0.303536	0.439329	15	11	21	34	5.9598	6.07516	6.71551	7.84836
Fam69b	Fam69b	chr2	+	26483976	26492017	1622	6.64346	0	-0.25292	0	0	11.1923	12.7847	145	91	179	215	17.6956	16.7611	18.6162	18.7538
Slc25a43	Slc25a43	chrX	+	34283653	34317197	1111	6.64325	0	0.770725	0	0	0.969328	0.521105	8	6	3	8	4.29463	4.43521	2.31535	3.7153
4933403F05Rik	4933403F05Rik	chr18	-	68419838	68459987	9653	6.64021	0	0.144418	0	0	10.5507	9.06181	809	515	851	811	36.0364	34.7283	35.4172	32.7375
1700026L06Rik	1700026L06Rik	chr2	-	28547599	28555171	671	6.63886	0	0.789381	0	0	1.60495	0.862813	8	6	2	9	4.29463	4.43521	1.79338	3.96296
AB124611	AB124611	chr9	+	21330620	21349775	1307	6.63454	0	0.63198	0	0	0.823966	0.442959	10	4	7	4	4.83426	3.55695	3.78444	2.49171
Enpp3	Enpp3	chr10	-	24493619	24556001	2815	6.63047	0	-0.324469	0	-1.8365	3.08785	3.72067	70	43	86	113	12.6057	11.8045	13.2515	13.9268
Robo4	Robo4	chr9	+	37209630	37221607	3689	6.62947	0	-0.249115	0	-1.53605	3.66995	4.26588	100	76	130	169	14.899	15.4182	16.0714	16.7961
Car12	Car12	chr9	+	66561492	66614652	3716	6.62684	0	-0.224831	0	-1.1375	2.91877	3.42757	71	70	99	143	12.6901	14.8385	14.1553	15.5449
ENSMUSG00000068790	ENSMUSG00000068790	chr14	+	4126976	4144402	1815	6.62551	0	0.708526	0	0	0.890019	0.521966	11	10	6	12	5.08126	5.78779	3.47453	4.62431
Sema4b	Sema4b	chr7	+	87331726	87371410	3946	6.62041	0	-0.271231	0	-1.58496	4.30816	4.94838	141	80	166	205	17.4699	15.7903	17.9872	18.352
Ascc2	Ascc2	chr11	+	4537795	4583388	2604	6.61903	0	-0.185478	0	0	18.1969	20.0299	363	253	441	550	26.465	26.3217	27.5218	28.1313
Safb2	Safb2	chr17	-	56702364	56724006	3272	6.61783	0	0.160256	0	0	31.7378	27.3935	828	522	702	1001	36.3312	34.8977	33.0165	35.3581
Adam11	Adam11	chr11	+	102622752	102641576	5102	6.61713	0	-0.200027	0	-1.152	4.90004	5.50868	188	137	216	318	19.9079	20.1904	20.261	22.3267
Cyb5rl	Cyb5rl	chr4	+	106742772	106757410	1605	6.61706	0	0.38417	0	0	3.21112	2.32825	42	25	32	39	9.89415	9.11353	8.26781	8.39288
Pfn4	Pfn4	chr12	+	4776100	4785072	1306	6.61654	0	0.704282	0	0	0.824596	0.443298	10	4	3	8	4.83426	3.55695	2.31535	3.7153
1810048J11Rik	1810048J11Rik	chr12	+	73637343	73681200	4420	6.61363	0	0.173882	0	0	7.04838	5.91808	255	150	240	257	22.7765	21.0217	21.2323	20.3224
Hist1h4c	Hist1h4c	chr13	-	23790006	23790318	312	6.61129	0	-0.457094	0	0	8.38264	11.471	19	15	28	40	6.71369	7.09736	7.7445	8.49696
Mid2	Mid2	chrX	+	137212566	137302254	5916	6.6066	0	0.225832	0	0	2.10641	1.67254	109	53	94	94	15.5093	13.0259	13.816	12.7742
Kcnb2	Kcnb2	chr1	+	15302532	15704295	5309	6.60556	0	0.546495	0	0	0.304273	0.178446	15	6	12	6	5.9598	4.43521	5.04819	3.16156
Maob	Maob	chrX	-	16286406	16394492	2412	6.60521	0	0.406164	0	0	2.71081	2.02933	44	41	38	55	10.1169	11.5419	8.98765	9.90881
2310028O11Rik	2310028O11Rik	chr4	-	138657728	138687028	2683	6.60486	0	0.192054	0	0	25.1441	21.4803	500	377	474	621	30.1201	30.9004	28.3405	29.5337
Neo1	Neo1	chr9	-	58722486	58884248	7386	6.60483	0	0.131062	0	0	40.5757	35.0735	2427	1469	2481	2441	50.4245	48.3795	49.3953	46.9659
Rnf6	Rnf6	chr5	-	147020779	147033013	3322	6.60398	0	0.235509	0	0	8.79915	7.31962	206	174	216	246	20.7373	22.4393	20.261	19.9285
5430417L22Rik	5430417L22Rik	chr2	+	118571497	118574543	3046	6.58866	0	0.201892	0	0	9.36916	7.81007	219	152	223	229	21.3072	21.1454	20.5513	19.2969
Lactb2	Lactb2	chr1	-	13615979	13650590	1888	6.58457	0	-0.344199	0	0	4.40026	5.29661	68	40	95	95	12.4349	11.4079	13.8846	12.8379
Snupn	Snupn	chr9	+	56798730	56831006	1338	6.5841	0	0.292001	0	0	9.83098	7.82787	100	71	79	120	14.899	14.937	12.7333	14.3241
Eif2c4	Eif2c4	chr4	-	126166786	126210702	6521	6.57855	0	0.334115	0	0	1.84021	1.4528	82	74	71	109	13.5782	15.2279	12.109	13.6937
Wt1	Wt1	chr2	+	104966685	105013771	3092	6.57815	0	-0.606583	0	-1.1375	1.14439	1.51495	44	2	30	59	10.1169	2.37563	8.01108	10.2471
Ahr	Ahr	chr12	-	36182650	36219661	5494	6.57676	0	0.329033	0	0	1.76416	1.36992	70	56	64	79	12.6057	13.367	11.53	11.7696
Pmaip1	Pmaip1	chr18	+	66618257	66625212	2654	6.57618	0	0.139683	0	0	57.5619	49.6371	1217	769	1262	1241	41.3067	39.8577	40.4809	38.0986
Efcab2	Efcab2	chr1	+	180336011	180413380	2538	6.56675	0	0.385373	0	0	1.87913	1.34793	41	21	28	37	9.78052	8.3744	7.7445	8.18009
Ccdc114	Ccdc114	chr7	+	53183767	53204326	2453	6.56545	0	0.422383	0	0	1.4425	1.00843	30	16	20	27	8.4101	7.32801	6.55344	7.00372
Bzrap1	Bzrap1	chr11	+	87574042	87599430	7616	6.55813	0	0.421242	0	0	0.464609	0.324801	31	15	18	29	8.54537	7.09736	6.21501	7.25652
Ankrd6	Ankrd6	chr4	-	32891009	33037801	4817	6.55664	0	-0.209501	0	-1.26303	4.21584	4.77476	151	113	181	256	18.027	18.5106	18.7104	20.287
Fam86	Fam86	chr16	-	5244247	5256049	1672	6.55579	0	0.3163	0	1.41504	6.16489	4.81617	70	64	82	71	12.6057	14.23	12.9584	11.1901
Kcne1l	Kcne1l	chrX	-	138739295	138740741	1446	6.55568	0	0.380486	0	0	5.6389	4.29497	53	53	54	64	11.054	13.0259	10.6376	10.6522
Rnf181	Rnf181	chr6	-	72309707	72312375	1334	6.55327	0	0.190999	0	0	34.7134	29.4721	353	249	328	419	26.1595	26.1478	24.3193	25.1359
Emilin3	Emilin3	chr2	-	160732173	160738064	3547	6.54734	0	0.247912	0	0	4.79278	3.90248	131	90	114	149	16.8883	16.6757	15.1194	15.8446
9430083A17Rik	9430083A17Rik	chr13	-	51193106	51196096	2990	6.54647	0	0.490828	0	0	1.08052	0.739306	22	20	22	20	7.22181	8.17741	6.87327	6.02401
Heca	Heca	chr10	-	17620271	17667873	3667	6.54598	0	-0.177769	0	-1.11548	8.11814	9.02789	212	175	277	352	21.0032	22.4954	22.6108	23.3336
Gm2382	Gm2382	chr9	-	88583442	88614636	783	6.54464	0	0.250636	0	0	14.5397	11.4943	98	50	76	95	14.7592	12.6739	12.5035	12.8379
H2-T23	H2-T23	chr17	-	36166921	36169646	1317	6.54382	0	0.605961	0	0	1.92746	1.27882	12	21	16	16	5.31588	8.3744	5.85461	5.37415
Fam110a	Fam110a	chr2	-	151795133	151805955	2119	6.54248	0	-0.222718	0	-1.152	9.87403	11.2019	163	109	181	270	18.6662	18.2091	18.7104	20.7739
Maml3	Maml3	chr3	-	51491534	51908928	6512	6.54199	0	0.15314	0	0	6.78038	5.77881	368	206	326	389	26.6154	24.1366	24.2559	24.356
Cacnb4	Cacnb4	chr2	-	52283839	52532101	8280	6.54129	0	-0.611224	0	0	0.185805	0.279685	11	9	26	18	5.08126	5.48366	7.46696	5.70931
Guk1	Guk1	chr11	-	58997356	59005454	1137	6.53751	0	0.179792	0	0	36.3981	30.9216	329	209	286	382	25.3996	24.2862	22.9272	24.1679
Tuft1	Tuft1	chr3	-	94416680	94462728	2564	6.53461	0	0.360793	0	0	2.76011	2.09377	53	39	41	61	11.054	11.272	9.32349	10.4114
Ubr1	Ubr1	chr2	-	120686011	120796451	7453	6.53343	0	-0.190804	0	-2.32193	9.27866	10.1054	532	367	751	680	30.858	30.5794	33.8512	30.6058
Tmem107	Tmem107	chr11	+	68884310	68886795	1265	6.5303	0	-0.357008	0	0	4.43904	5.5336	45	28	51	82	10.2261	9.62485	10.3519	11.9785
Tgfb1i1	Tgfb1i1	chr7	+	135390384	135397226	3026	6.52849	0	0.282527	0	-1.078	3.38095	2.66115	85	48	59	94	13.8088	12.4328	11.0945	12.7742
Dnajb4	Dnajb4	chr3	-	151846918	151873263	2927	6.52177	0	0.240288	0	0	9.35586	7.80393	197	159	177	257	20.3287	21.5699	18.5213	20.3224
Rae1	Rae1	chr2	+	172825617	172841240	1742	6.51748	0	-0.185853	0	0	38.2407	41.8152	525	341	622	762	30.6997	29.7104	31.5403	31.9763
Pgm1	Pgm1	chr5	+	64484188	64519397	2176	6.5173	0	-0.231984	0	0	11.7011	13.1095	199	132	276	266	20.4205	19.8571	22.5752	20.6365
Plscr1	Plscr1	chr9	+	92145031	92167399	2141	6.51697	0	0.213717	0	0	9.84443	8.13688	170	104	142	189	19.0255	17.8225	16.7416	17.6829
Sertad1	Sertad1	chr7	+	28271971	28275333	1188	6.51632	0	-0.302205	0	0	7.51101	8.99344	69	47	87	116	12.5207	12.3101	13.3236	14.0987
Ccdc122	Ccdc122	chr14	+	77436578	77512011	1721	6.51031	0	0.662048	0	1	1.11742	0.703385	10	15	10	13	4.83426	7.09736	4.58703	4.82359
Car13	Car13	chr3	+	14641726	14663002	2299	6.50951	0	0.305988	0	0	3.78091	2.90744	70	43	59	68	12.6057	11.8045	11.0945	10.9634
Mif4gd	Mif4gd	chr11	-	115469232	115474283	1840	6.50856	0	0.331891	0	0	5.64381	4.40503	74	61	65	89	12.9394	13.9138	11.6148	12.4499
Aqp4	Aqp4	chr18	-	15547902	15562193	5082	6.5058	0	0.778994	0	0	0.272455	0.155347	7	11	6	9	3.99599	6.07516	3.47453	3.96296
Erg	Erg	chr16	-	95581810	95751972	2214	6.50488	0	0.215059	0	1.06711	8.65124	7.08411	152	97	149	149	18.0815	17.2616	17.1172	15.8446
Pak6	Pak6	chr2	+	118489312	118523756	4193	6.50305	0	0.64387	0	0	0.45864	0.288702	11	14	10	13	5.08126	6.85788	4.58703	4.82359
Slc25a28	Slc25a28	chr19	-	43738291	43749371	1534	6.50305	0	-0.319449	0	-1.36257	5.81687	6.96494	74	42	83	120	12.9394	11.674	13.0324	14.3241
Rasgrp4	Rasgrp4	chr7	+	29919951	29938974	4124	6.4972	0	-0.641487	0	-1.32193	0.373051	0.56154	14	6	18	26	5.754	4.43521	6.21501	6.87336
Mllt6	Mllt6	chr11	+	97524725	97546772	7271	6.49368	0	-0.175312	0	0	14.6208	15.9248	829	553	973	1227	36.3466	35.6248	37.1199	37.9526
Ccdc151	Ccdc151	chr9	-	21794314	21807078	2200	6.49329	0	-0.733503	0	0	0.48951	0.789474	10	4	15	18	4.83426	3.55695	5.66482	5.70931
Zfp750	Zfp750	chr11	-	121372289	121380656	3243	6.49212	0	0.337787	0	0	2.70405	2.07735	61	53	66	62	11.8141	13.0259	11.6989	10.4924
Flrt1	Flrt1	chr19	-	7166501	7180219	5861	6.49203	0	0.253164	0	0	0.89247	0.655537	50	18	51	22	10.7525	7.76605	10.3519	6.32139
Ptrh1	Ptrh1	chr2	+	32631340	32633113	756	6.48981	0	-0.726645	0	-1.848	1.4245	2.29741	10	4	14	19	4.83426	3.55695	5.46773	5.869
4933430I17Rik	4933430I17Rik	chr4	+	62186402	62209027	1783	6.48947	0	0.529416	0	0	1.25113	0.797001	20	9	10	17	6.88779	5.48366	4.58703	5.54452
Srd5a3	Srd5a3	chr5	+	76569297	76584528	1769	6.48909	0	0.263893	0	-1.152	9.7404	7.91408	126	98	118	148	16.5876	17.3432	15.3642	15.7952
1700001J11Rik	1700001J11Rik	chr9	+	39858142	39860610	2468	6.47988	0	-0.484555	0	0	0.966214	1.34351	18	13	25	38	6.53435	6.60854	7.32366	8.28727
5730419I09Rik	5730419I09Rik	chr6	-	142959439	143048627	4468	6.47872	0	-0.218811	0	-1.71049	13.4633	14.7482	499	283	635	617	30.0965	27.5656	31.7907	29.4582
Ints8	Ints8	chr4	-	11126304	11181406	3236	6.47745	0	-0.182281	0	0	40.3157	43.6862	1014	682	1359	1327	38.9319	38.3031	41.4482	38.9636
Hap1	Hap1	chr11	-	100208640	100217455	3706	6.47671	0	0.486108	0	0	0.601935	0.383446	22	7	11	16	7.22181	4.81214	4.82353	5.37415
Pnma3	Pnma3	chrX	+	70310125	70313530	3405	6.46295	0	0.609858	0	0	0.406642	0.231857	12	6	9	6	5.31588	4.43521	4.33679	3.16156
Snora44	Snora44	chr4	+	131865867	131865984	117	6.46003	0	-0.580143	0	0	4.60224	8.54701	0	7	9	10	-0.0141299	4.81214	4.33679	4.19558
Gsn	Gsn	chr2	+	35111878	35163422	2938	6.45767	0	0.238761	0	-1.28011	7.01681	5.78625	163	105	118	205	18.6662	17.9007	15.3642	18.352
1700008J07Rik	1700008J07Rik	chr7	-	134653951	134656383	2432	6.44797	0	0.322691	0	0	3.38436	2.59695	67	40	47	73	12.3485	11.4079	9.95563	11.3383
Cep55	Cep55	chr19	+	38129514	38148915	2778	6.44713	0	-0.198612	0	0	11.3252	12.599	243	166	284	381	22.3032	21.9821	22.8575	24.1408
Wdr31	Wdr31	chr4	-	62114767	62131906	1325	6.44452	0	0.23572	0	0	4.29608	3.17776	63	11	37	43	11.9953	6.07516	8.87239	8.80068
Hck	Hck	chr2	+	152934203	152977177	2092	6.44411	0	0.679678	0	0	0.661862	0.377377	12	6	4	11	5.31588	4.43521	2.75288	4.41544
Slc36a4	Slc36a4	chr9	+	15514212	15543233	1937	6.44145	0	0.199671	0	-1.26303	12.8668	10.6785	195	129	198	195	20.2363	19.6531	19.4855	17.9378
Entpd4	Entpd4	chr14	+	69955207	69984799	3084	6.43762	0	0.216686	0	0	12.7207	10.7345	282	228	276	353	23.7885	25.1996	22.5752	23.3622
Cpsf3l	Cpsf3l	chr4	+	155243675	155263212	2103	6.43728	0	0.154373	0	0	36.7241	31.634	617	387	563	701	32.6537	31.2145	30.3467	30.9692
Mobkl2b	Mobkl2b	chr4	-	34896322	35104733	6030	6.43301	0	0.251356	0	0	2.88302	2.34791	127	99	130	139	16.6483	17.4243	16.0714	15.341
Cdc37l1	Cdc37l1	chr19	+	29064983	29092059	2517	6.43134	0	-0.189133	0	0	9.77965	10.9362	175	145	239	284	19.2763	20.7078	21.1931	21.2445
Nbn	Nbn	chr4	+	15885113	15919736	2491	6.43053	0	-0.184864	0	0	16.3357	17.9594	301	228	419	431	24.461	25.1996	26.9499	25.4368
Aga	Aga	chr8	+	54597055	54608776	1290	6.42953	0	0.410977	0	0	4.11449	3.01918	41	28	25	49	9.78052	9.62485	7.32366	9.37401
Hps1	Hps1	chr19	-	42829685	42854466	2754	6.42805	0	-0.242283	0	-1.70782	5.11145	5.90529	107	76	126	183	15.3763	15.4182	15.84	17.4231
Tacstd2	Tacstd2	chr6	-	67484052	67485816	1764	6.42468	0	0.282371	0	0	6.62829	5.25122	86	66	89	87	13.8847	14.4362	13.4665	12.3173
Ephb2	Ephb2	chr4	-	136209524	136391850	4778	6.42443	0	0.13386	0	-1.80735	25.1151	21.7334	975	585	949	1024	38.4252	36.3381	36.8008	35.645
Dkk2	Dkk2	chr3	+	131748255	131843268	3705	6.42144	0	-0.190136	0	0	3.50877	4.06279	82	87	110	176	13.5782	16.4164	14.8696	17.1133
Sim2	Sim2	chr16	+	94085504	94348638	3670	6.41845	0	-0.217289	0	0	4.65311	5.32052	129	93	138	233	16.7689	16.93	16.522	19.4482
Gabrb3	Gabrb3	chr7	+	64845903	65084171	5682	6.41788	0	0.38493	0	0	1.11012	0.824395	44	38	45	44	10.1169	11.1342	9.75029	8.89925
Prdm11	Prdm11	chr2	-	92815062	92886301	1870	6.41703	0	0.316226	0	0	3.08515	2.27976	53	22	37	44	11.054	8.56616	8.87239	8.89925
Fkbp3	Fkbp3	chr12	-	66163418	66174925	636	6.41666	0	-0.160097	0	0	223.512	241.807	1060	788	1388	1534	39.5068	40.1752	41.7247	40.8482
Urb1	Urb1	chr16	-	90751771	90810658	7365	6.41549	0	-0.246355	0	-1.73697	5.42065	5.98135	342	177	447	390	25.816	22.6071	27.674	24.3826
Dbndd2	Dbndd2	chr2	+	164311639	164318823	4069	6.41289	0	-0.566199	0	-1	0.453712	0.646738	17	7	18	32	6.34929	4.81214	6.21501	7.61794
Zfp40	Zfp40	chr17	-	23310835	23330195	4079	6.41217	0	-0.219924	0	0	3.63966	4.15479	100	93	169	153	14.899	16.93	18.135	16.0406
Myst1	Myst1	chr7	+	135056030	135069276	1457	6.41006	0	-0.206134	0	0	13.4629	15.244	144	111	176	246	17.6395	18.3607	18.4736	19.9285
Zxdb	Zxdb	chrX	+	91969907	91975530	5623	6.40514	0	0.225837	0	0	5.10267	4.24946	202	171	228	226	20.5572	22.2695	20.755	19.1824
Gm14322	Gm14322	chr2	+	177493992	177507980	4020	6.40435	0	-0.334354	0	0	3.2147	3.74444	118	50	140	146	16.0914	12.6739	16.6322	15.6957
Fhdc1	Fhdc1	chr3	-	84246117	84284361	6073	6.40311	0	0.383798	0	0	1.20331	0.909981	50	45	45	60	10.7525	12.0604	9.75029	10.3297
Nubp1	Nubp1	chr16	+	10412030	10424518	1635	6.40186	0	-0.213439	0	-1.58496	20.9363	23.2416	277	168	318	404	23.6063	22.0978	23.9996	24.7511
Nup37	Nup37	chr10	+	87609736	87641140	1369	6.39932	0	-0.191996	0	0	28.3756	31.1791	289	216	421	390	24.0399	24.6293	27.0028	24.3826
Scn2b	Scn2b	chr9	+	44925958	44938153	4562	6.39795	0	-0.247024	0	0	4.72128	5.31854	174	106	229	232	19.2265	17.9785	20.7954	19.4105
Rpp14	Rpp14	chr14	+	8912826	8924360	2467	6.396	0	-0.19712	0	0	14.1873	15.6593	268	187	351	383	23.2725	23.1527	25.0294	24.1949
Ormdl3	Ormdl3	chr11	-	98442607	98448559	2023	6.3938	0	-0.176584	0	0	20.1529	22.1401	303	227	389	462	24.5301	25.1529	26.133	26.187
Dhtkd1	Dhtkd1	chr2	-	5819105	5863838	3535	6.38931	0	0.22597	0	0	3.1335	2.48641	98	46	81	86	14.7592	12.186	12.8839	12.2504
T2	T2	chr17	+	8565260	8615591	1753	6.38859	0	-0.694073	0	0	0.307166	0.570451	3	4	5	14	2.46012	3.55695	3.13404	5.0144
Clip2	Clip2	chr5	-	134965255	135028304	4995	6.38807	0	-0.169658	0	0	21.8064	23.7501	853	563	933	1321	36.7101	35.8516	36.5839	38.9049
Tmem205	Tmem205	chr9	-	21725452	21731906	785	6.38788	0	-0.405838	0	0	5.78148	7.37513	37	22	48	62	9.30952	8.56616	10.0564	10.4924
Ftsj3	Ftsj3	chr11	-	106110457	106117116	2865	6.38707	0	-0.177481	0	0	44.9725	48.8289	1011	664	1228	1430	38.8936	37.9587	40.1252	39.9334
Mir1249	Mir1249	chr15	-	84781955	84782053	98	6.38389	0	0.805721	0	0	11.7739	6.44468	3	12	10	2	2.46012	6.34813	4.58703	1.60783
C130036L24Rik	C130036L24Rik	chr1	+	88256148	88264539	1266	6.38281	0	-0.774641	0	0	0.425325	0.789889	4	3	7	12	2.91825	3.02199	3.78444	4.62431
Tspo	Tspo	chr15	+	83394002	83404633	856	6.38118	0	-0.225573	0	0	12.0417	14.1417	68	66	93	137	12.4349	14.4362	13.7469	15.2378
Mmadhc	Mmadhc	chr2	-	50135400	50152197	1302	6.38068	0	0.201157	0	0	70.0106	59.9483	634	551	675	808	32.9876	35.579	32.5349	32.692
Emid2	Emid2	chr5	-	137217633	137358977	2705	6.37946	0	-0.173744	0	0	76.4681	83.1404	1631	1058	1845	2428	45.1584	44.0383	45.4722	46.8952
Slc25a40	Slc25a40	chr5	+	8422849	8454793	2780	6.37926	0	-0.291555	0	-1.58496	2.43498	2.97236	44	44	74	83	10.1169	11.9333	12.3475	12.0471
1600021P15Rik	1600021P15Rik	chr16	-	28826261	28929784	3080	6.37925	0	-0.207344	0	0	10.7642	11.9105	257	174	342	355	22.8539	22.4393	24.7555	23.4192
Gata1	Gata1	chrX	-	7536385	7544941	1807	6.37852	0	0.383541	0	0	2.04334	1.4272	32	16	28	21	8.6782	7.32801	7.7445	6.1747
Airn	Airn	chr17	+	12934176	13052750	2188	6.3779	0	0.263395	0	-1.32193	3.55084	2.71818	73	28	50	63	12.857	9.62485	10.2545	10.5726
Acp2	Acp2	chr2	+	91043068	91054255	4011	6.37789	0	-0.167594	0	0	14.1726	15.4706	422	317	541	638	28.1502	28.8601	29.8755	29.8507
Sirt7	Sirt7	chr11	-	120479685	120486316	1715	6.37739	0	-0.27366	0	-1.10434	5.65149	6.72088	74	52	80	139	12.9394	12.9098	12.8088	15.341
AI467606	AI467606	chr7	+	134234949	134237563	1918	6.37692	0	-0.763131	0	0	0.280741	0.521376	4	3	6	13	2.91825	3.02199	3.47453	4.82359
Sfxn4	Sfxn4	chr19	-	60913179	60937333	2731	6.37624	0	-0.318146	0	-1.76553	2.81666	3.39186	61	39	76	100	11.8141	11.272	12.5035	13.1511
Rspry1	Rspry1	chr8	+	97125840	97184176	3849	6.37232	0	-0.179031	0	0	16.248	17.7079	474	339	635	660	29.4922	29.6413	31.7907	30.251
Snora43	Snora43	chr2	-	26493366	26493505	139	6.37097	0	-0.751528	0	0	3.87382	7.19424	4	3	5	14	2.91825	3.02199	3.13404	5.0144
Zkscan2	Zkscan2	chr7	-	130622153	130643963	4575	6.36812	0	0.240977	0	-1.1375	2.84153	2.27783	102	67	105	93	15.0373	14.5381	14.5502	12.7101
Ssh2	Ssh2	chr11	+	77029926	77273721	9039	6.36668	0	0.146753	0	0	8.23781	7.07461	588	380	620	595	32.0657	30.9953	31.5014	29.0354
Rnmt	Rnmt	chr18	+	68460008	68484506	5008	6.36642	0	-0.150374	0	-1.42968	14.6381	15.8483	517	436	748	760	30.5167	32.6625	33.8015	31.9444
Tmem150c	Tmem150c	chr5	-	100506891	100588827	3083	6.3651	0	-0.930897	0	0	0.174655	0.324359	6	1	10	9	3.67225	1.52601	4.58703	3.96296
Mmp15	Mmp15	chr8	+	97876236	97898193	4279	6.36118	0	-0.226169	0	0	8.64688	9.58168	313	168	345	434	24.8706	22.0978	24.8474	25.5111
Mrpl28	Mrpl28	chr17	+	26260447	26263558	1065	6.35807	0	0.17831	0	0	62.5497	53.7682	514	352	439	649	30.4475	30.0843	27.4707	30.0522
Mir692-1	Mir692-1	chr17	-	7099577	7099686	109	6.35543	0	-0.349099	0	0	53.6344	66.6345	45	31	58	80	10.2261	10.106	11.0049	11.8397
D930014E17Rik	D930014E17Rik	chr7	+	116847250	116855695	972	6.3535	0	0.285759	0	0	8.07217	6.17284	67	35	57	57	12.3485	10.7079	10.9145	10.0797
Rab31	Rab31	chr17	-	66001065	66122092	3476	6.35065	0	-0.145724	0	0	27.5073	29.7832	689	554	888	1079	34.0177	35.6476	35.9556	36.3084
Mad2l2	Mad2l2	chr4	+	147514598	147519805	1224	6.34354	0	-0.225143	0	0	24.007	26.7888	242	140	271	352	22.263	20.3867	22.396	23.3336
Trmu	Trmu	chr15	+	85709756	85727823	1520	6.34316	0	-0.298661	0	-1.5502	5.41498	6.50969	63	44	76	112	11.9953	11.9333	12.5035	13.869
Pepd	Pepd	chr7	+	35697425	35829727	1853	6.34127	0	-0.214747	0	0	19.7185	21.7854	295	180	366	401	24.252	22.7729	25.4748	24.6729
Colec12	Colec12	chr18	+	9707645	9877993	3322	6.33912	0	0.200705	0	0	8.47497	7.09782	219	147	203	245	21.3072	20.8342	19.7053	19.8922
Zfp36l1	Zfp36l1	chr12	-	81208746	81214000	2984	6.33742	0	0.157959	0	0	77.748	67.2534	1780	1236	1747	2066	46.3144	46.0922	44.7512	44.7602
Steap2	Steap2	chr5	-	5664830	5694568	10871	6.33499	0	0.206156	0	0	1.6204	1.32656	145	84	134	140	17.6956	16.1518	16.2986	15.3923
Zfp692	Zfp692	chr11	+	58120570	58128115	1949	6.33483	0	0.310229	0	1.11548	6.07807	4.83379	87	67	66	113	13.9601	14.5381	11.6989	13.9268
Cpox	Cpox	chr16	+	58670320	58680502	3184	6.33186	0	0.149637	0	0	16.5491	14.1497	419	266	441	415	28.069	26.8735	27.5218	25.0343
Tnfrsf10b	Tnfrsf10b	chr14	+	70167278	70184218	3179	6.32713	0	0.292252	0	0	4.71847	3.82444	107	88	85	146	15.3763	16.5034	13.1789	15.6957
Cyb5r1	Cyb5r1	chr1	+	136302566	136308315	1626	6.3262	0	-0.206515	0	-2.1375	11.4959	13.0122	137	106	170	232	17.2404	17.9785	18.1839	19.4105
Creb3l4	Creb3l4	chr3	-	90041421	90047434	1553	6.32503	0	0.500564	0	0	2.67472	1.89785	26	28	21	35	7.84185	9.62485	6.71551	7.96071
Gucy1a3	Gucy1a3	chr3	-	81896348	81949799	4654	6.32154	0	-0.585538	0	-1.1375	0.297511	0.441047	11	7	18	21	5.08126	4.81214	6.21501	6.1747
Clcn7	Clcn7	chr17	+	25270338	25299044	4063	6.31826	0	0.187396	0	1.73697	8.00848	6.76192	254	169	238	284	22.7377	22.1553	21.1538	21.2445
Cntn1	Cntn1	chr15	+	91881595	92172398	6184	6.31799	0	-1.04537	0	0	0.0621952	0.127664	4	1	13	2	2.91825	1.52601	5.26252	1.60783
Sgpp2	Sgpp2	chr1	+	78306920	78416861	3998	6.3161	0	-0.496604	0	0	0.288606	0.447592	5	10	13	21	3.31656	5.78779	5.26252	6.1747
9230116N13Rik	9230116N13Rik	chr1	-	138308492	138312096	1944	6.31504	0	-0.838414	0	0	0.276986	0.514403	6	1	2	17	3.67225	1.52601	1.79338	5.54452
Spsb2	Spsb2	chr6	+	124758958	124760632	1156	6.31413	0	-0.592657	0	-1.27009	1.86319	2.64068	21	7	23	35	7.05704	4.81214	7.02705	7.96071
Rab3a	Rab3a	chr8	+	73278577	73282585	1413	6.31364	0	-0.425893	0	-1.58496	2.72198	3.53857	30	20	45	50	8.4101	8.17741	9.75029	9.46563
Trim71	Trim71	chr9	-	114420390	114473487	5192	6.31346	0	-0.247379	0	0	4.00024	4.51099	163	107	236	209	18.6662	18.0558	21.075	18.5142
Txlng	Txlng	chrX	-	159216850	159267331	3635	6.31144	0	-0.196696	0	-1.58496	4.317	4.9229	107	97	143	197	15.3763	17.2616	16.7959	18.0217
Gbp4	Gbp4	chr5	-	105544785	105568571	4475	6.3107	0	-0.913025	0	0	0.0859476	0.176419	3	2	9	6	2.46012	2.37563	4.33679	3.16156
Tuba8	Tuba8	chr6	+	121160787	121176115	1432	6.31062	0	-0.796801	0	0	0.268586	0.551308	2	3	6	9	1.91187	3.02199	3.47453	3.96296
Chac1	Chac1	chr2	+	119176977	119180062	1569	6.30966	0	0.833128	0	0	0.588322	0.301902	4	8	6	3	2.91825	5.15978	3.47453	2.08751
Tex9	Tex9	chr9	-	72305861	72339766	4053	6.30824	0	-0.206998	0	-2.48543	10.3437	11.3626	335	210	431	444	25.5932	24.3357	27.2646	25.756
Tcf7l2	Tcf7l2	chr19	+	55816299	56008145	4553	6.30653	0	-0.123877	0	-1.7885	17.5877	19.062	551	490	672	977	31.2791	34.1062	32.4804	35.0524
Ppp6r1	Ppp6r1	chr7	-	4583096	4610552	3793	6.29883	0	-0.139258	0	0	41.1892	44.5558	1140	891	1334	1877	40.4532	41.7799	41.2053	43.4951
Sycp1-ps1	Sycp1-ps1	chr7	+	19371650	19374763	2823	6.29557	0	0.713971	0	0	0.40873	0.223726	9	6	5	7	4.57291	4.43521	3.13404	3.44957
Eps8l1	Eps8l1	chr7	+	4416343	4430844	2033	6.29532	0	-0.7092	0	0	0.454047	0.75077	8	4	10	19	4.29463	3.55695	4.58703	5.869
Manba	Manba	chr3	+	135148574	135234367	3674	6.29344	0	-0.439401	0	-1	1.15154	1.47552	38	17	43	60	9.42987	7.55066	9.5397	10.3297
Rftn2	Rftn2	chr1	-	55227003	55283626	3676	6.28889	0	-0.13337	0	0	13.5599	14.7758	341	307	435	597	25.7844	28.4909	27.368	29.0744
Gm129	Gm129	chr3	-	95682427	95686151	1395	6.28833	0	0.517928	0	0	3.30852	2.37691	26	34	21	42	7.84185	10.5613	6.71551	8.70081
Nol10	Nol10	chr12	+	17355298	17436901	2986	6.28379	0	-0.196578	0	-1.58496	22.8245	24.8881	550	336	677	735	31.2572	29.5372	32.5711	31.5391
Ell3	Ell3	chr2	-	121264762	121268337	1674	6.28286	0	-0.277416	0	-1.37851	3.30852	4.08728	36	36	45	85	9.18731	10.8522	9.75029	12.1831
Mis18bp1	Mis18bp1	chr12	-	66233720	66273567	4017	6.28151	0	-0.175879	0	0	22.4814	24.3308	689	485	948	909	34.0177	33.9785	36.7873	34.1489
Irf3	Irf3	chr7	+	52253029	52258218	2019	6.27944	0	-0.162526	0	0	13.1444	14.6503	189	156	205	357	19.9552	21.3895	19.7923	23.476
Gldc	Gldc	chr19	-	30172936	30249908	3756	6.27638	0	0.19087	0	0	10.281	8.71588	290	212	290	332	24.0754	24.4342	23.0656	22.7498
Map3k6	Map3k6	chr4	+	132796732	132808843	4333	6.27442	0	0.71705	0	0	0.266293	0.14576	10	5	3	9	4.83426	4.02096	2.31535	3.96296
P2rx2	P2rx2	chr5	-	110768830	110772054	1919	6.27333	0	-0.843205	0	0	0.200425	0.411398	3	2	4	11	2.46012	2.37563	2.75288	4.41544
1810044D09Rik	1810044D09Rik	chr6	+	91390980	91391749	486	6.27333	0	-0.843205	0	0	0.79139	1.62443	3	2	4	11	2.46012	2.37563	2.75288	4.41544
Dennd3	Dennd3	chr15	+	73342989	73402672	5299	6.26856	0	-0.592554	0	0	0.362913	0.516483	17	8	28	24	6.34929	5.15978	7.7445	6.60387
Mir149	Mir149	chr1	+	94746954	94747020	66	6.26471	0	0.487214	0	0	30.303	19.1388	19	7	12	12	6.71369	4.81214	5.04819	4.62431
Taf1b	Taf1b	chr12	+	25183445	25243436	2019	6.26323	0	-0.19477	0	-1.53051	11.6585	13.0601	171	135	223	278	19.076	20.058	20.5513	21.0447
Crat	Crat	chr2	-	30255995	30271268	4341	6.26312	0	-0.175986	0	-1.32193	8.38162	9.23871	270	203	333	429	23.3473	23.9856	24.4766	25.3871
Lsm4	Lsm4	chr8	+	73197129	73202651	942	6.26298	0	0.163753	0	0	89.7436	77.6064	662	437	569	820	33.5212	32.6906	30.4726	32.873
Brca2	Brca2	chr5	+	151325197	151372324	10734	6.26159	0	0.119905	0	-1.06609	10.556	9.12987	930	543	984	878	37.8167	35.3943	37.2638	33.7172
Plekhm2	Plekhm2	chr4	-	141181648	141220030	4133	6.25891	0	-0.194877	0	-2.05889	9.26874	10.2258	304	194	342	461	24.5645	23.5229	24.7555	26.1634
1810010H24Rik	1810010H24Rik	chr11	+	106889536	106891756	1099	6.25765	0	0.869278	0	0	0.839924	0.431014	6	6	1	8	3.67225	4.43521	1.12226	3.7153
Gimap8	Gimap8	chr6	+	48597232	48610874	3700	6.25622	0	0.47619	0	0	0.810811	0.554765	24	15	15	24	7.53912	7.09736	5.66482	6.60387
Zfp354a	Zfp354a	chr11	+	50872758	50886301	4029	6.25444	0	0.275831	0	-1.11548	3.62755	2.92615	101	89	112	112	14.9683	16.5899	14.9951	13.869
Ntng1	Ntng1	chr3	-	109582967	109946390	5481	6.25309	0	0.357191	0	-1.58496	0.996449	0.739396	45	26	32	45	10.2261	9.28765	8.26781	8.99655
Steap1	Steap1	chr5	-	5736321	5749317	1216	6.24775	0	0.70819	0	0	0.759109	0.389543	8	4	5	4	4.29463	3.55695	3.13404	2.49171
Lrrc16a	Lrrc16a	chr13	-	24104352	24372659	5158	6.2438	0	0.175863	0	-1.44057	7.09876	6.01008	286	190	287	302	23.9327	23.3125	22.9619	21.8276
Pacrg	Pacrg	chr17	-	10595877	11033057	1355	6.24363	0	0.600644	0	0	1.24894	0.77685	12	10	9	11	5.31588	5.78779	4.33679	4.41544
Lphn2	Lphn2	chr3	-	148478549	148617599	6052	6.24134	0	0.148851	0	0	47.5876	41.2391	2225	1519	2259	2483	49.2711	48.8233	48.1522	47.1919
Abcc9	Abcc9	chr6	-	142536381	142650794	7380	6.23875	0	0.5022	0	0	0.562852	0.406504	27	27	13	44	7.98829	9.45802	5.26252	8.89925
1810031K17Rik	1810031K17Rik	chr1	-	75131788	75138942	2738	6.23833	0	0.207499	0	0	15.5082	13.206	314	238	268	419	24.9042	25.6586	22.2874	25.1359
Mex3d	Mex3d	chr10	-	79843099	79850396	3258	6.23827	0	-0.178541	0	0	17.9204	19.6116	462	297	497	717	29.1931	28.1123	28.8855	31.2402
Gpr146	Gpr146	chr5	+	139856620	139872368	4222	6.23579	0	0.471383	0	0	0.89276	0.635768	25	24	21	30	7.69219	8.93542	6.71551	7.37924
Cklf	Cklf	chr8	+	106774802	106788836	2098	6.23408	0	0.387124	0	0	3.07986	2.33305	43	41	40	53	10.0063	11.5419	9.21314	9.7344
Galnt14	Galnt14	chr17	-	73843090	74059791	2467	6.23372	0	0.483494	0	0	0.935424	0.618693	19	11	14	15	6.71369	6.07516	5.46773	5.19766
2810001G20Rik	2810001G20Rik	chr11	+	63892985	63896761	901	6.2307	0	-0.286329	0	0	7.25689	8.82061	43	42	70	81	10.0063	11.674	12.0283	11.9093
Zfp513	Zfp513	chr5	-	31501353	31504676	2476	6.22991	0	-0.203945	0	0	8.45036	9.523	156	116	187	261	18.2971	18.7323	18.989	20.4628
Krtcap2	Krtcap2	chr3	+	89050359	89053644	516	6.22828	0	-0.160562	0	0	76.1777	83.9453	288	223	321	502	24.0042	24.9646	24.0962	27.1023
Vmn1r90	Vmn1r90	chr7	-	15146519	15208415	3919	6.22813	0	0.609707	0	0	0.686988	0.456615	17	18	8	26	6.34929	7.76605	4.07035	6.87336
Cyth3	Cyth3	chr5	+	144383315	144471117	4287	6.22783	0	-0.176784	0	-1.48543	25.2283	27.4146	860	546	976	1257	36.8144	35.4638	37.1593	38.2637
Ahi1	Ahi1	chr10	+	20672352	20800235	5094	6.22092	0	0.214458	0	-2.72247	6.64432	5.59998	240	200	255	287	22.1824	23.833	21.8072	21.3434
Ears2	Ears2	chr7	-	129182334	129210577	1846	6.21952	0	-0.243162	0	0	7.00058	8.09717	96	72	123	161	14.6178	15.0347	15.6636	16.4239
Cubn	Cubn	chr2	-	13197964	13413503	11325	6.21892	0	0.535213	0	0	0.149431	0.0929476	15	7	9	11	5.9598	4.81214	4.33679	4.41544
Ints6	Ints6	chr14	-	63295164	63379949	4995	6.2146	0	-0.168619	0	0	8.65481	9.47263	319	243	409	490	25.0712	25.883	26.6825	26.8336
Tarsl2	Tarsl2	chr7	+	72789783	72836979	3194	6.21458	0	0.255328	0	1	3.99788	3.19678	97	69	102	92	14.6887	14.7391	14.3544	12.6456
Rassf8	Rassf8	chr6	+	145756902	145766104	1733	6.21426	0	0.175535	0	0	14.0264	11.7229	202	114	186	200	20.5572	18.5849	18.943	18.1465
Psmg3	Psmg3	chr5	-	140299547	140302797	839	6.21166	0	-0.301639	0	0	16.0447	18.5685	118	57	134	162	16.0914	13.4785	16.2986	16.471
Nmnat2	Nmnat2	chr1	+	154802230	154966391	4523	6.20852	0	0.367291	0	0	0.748312	0.523639	32	12	22	23	8.6782	6.34813	6.87327	6.46436
Tigd3	Tigd3	chr19	-	5891137	5894107	2115	6.20809	0	0.321575	0	0	3.0551	2.3143	54	30	40	53	11.1524	9.94866	9.21314	9.7344
Krit1	Krit1	chr5	+	3803164	3844515	6414	6.20671	0	-0.149992	0	0	7.57957	8.22215	333	299	517	485	25.529	28.1888	29.3438	26.7201
Lgals7	Lgals7	chr7	+	29649404	29651303	597	6.2047	0	0.534529	0	0	2.83469	1.7632	16	6	7	13	6.15798	4.43521	3.78444	4.82359
Egfr	Egfr	chr11	+	16652205	16813910	6438	6.20035	0	0.243816	0	0	2.38966	1.93751	116	84	119	118	15.9644	16.1518	15.4247	14.212
2310061I04Rik	2310061I04Rik	chr17	-	36029621	36034323	1240	6.19801	0	-0.346334	0	-1.25634	6.45161	7.72496	68	36	89	93	12.4349	10.8522	13.4665	12.7101
Cmc1	Cmc1	chr9	-	117973644	118059314	1183	6.19696	0	-0.236747	0	0	9.10332	10.5886	71	69	121	117	12.6901	14.7391	15.5447	14.1555
Acp6	Acp6	chr3	+	96962699	96980499	1756	6.19575	0	-0.234732	0	0	8.41072	9.65112	112	80	135	187	15.7063	15.7903	16.3548	17.5969
Taf3	Taf3	chr2	-	9836178	9970236	4805	6.19097	0	-0.180841	0	0	7.26807	7.9851	254	200	365	364	22.7377	23.833	25.4455	23.673
Tbc1d2	Tbc1d2	chr4	-	46617261	46663071	4305	6.18726	0	0.329576	0	0	1.17931	0.868024	44	22	36	35	10.1169	8.56616	8.75535	7.96071
Ercc1	Ercc1	chr7	+	19930419	19941873	1381	6.18491	0	0.186397	0	0	14.538	12.0813	171	90	138	179	19.076	16.6757	16.522	17.247
Tet2	Tet2	chr3	-	133126640	133207354	9181	6.1844	0	0.189929	0	-1.26303	5.54657	4.72945	371	291	390	435	26.705	27.8804	26.1609	25.5357
4930547N16Rik	4930547N16Rik	chr10	-	87554142	87609686	3194	6.18383	0	-0.172422	0	0	9.94653	10.9086	219	194	356	306	21.3072	23.5229	25.1794	21.954
Mansc1	Mansc1	chr6	-	134559224	134582506	2376	6.18379	0	-0.573786	0	0	0.32375	0.531632	3	7	13	11	2.46012	4.81214	5.26252	4.41544
Tgfbi	Tgfbi	chr13	+	56710963	56740700	2678	6.1826	0	0.117502	0	0	39.5531	34.4916	908	469	752	1003	37.5093	33.5619	33.8678	35.3833
Gpn3	Gpn3	chr5	+	122822516	122832778	1402	6.18198	0	-0.221953	0	0	18.3255	20.422	205	129	257	287	20.6924	19.6531	21.8821	21.3434
Hist1h1a	Hist1h1a	chr13	+	23855536	23856283	747	6.17829	0	0.567162	0	0	1.23571	0.634115	12	0	4	5	5.31588	-0.0141299	2.75288	2.84519
Zdhhc8	Zdhhc8	chr16	-	18220845	18235229	4868	6.17734	0	-0.162447	0	0	10.6504	11.6551	395	279	422	656	27.4026	27.4056	27.0292	30.1791
Amica1	Amica1	chr9	+	44887265	44916614	2061	6.17449	0	-0.537729	0	0	0.82111	1.20023	11	11	25	22	5.08126	6.07516	7.32366	6.32139
1810026B05Rik	1810026B05Rik	chr7	-	80684683	80703281	4509	6.17253	0	-0.165126	0	0	3.8726	4.36554	108	119	171	203	15.443	18.9504	18.2326	18.2702
L2hgdh	L2hgdh	chr12	-	70791422	70825861	3338	6.16869	0	-0.187855	0	-1.39593	8.31912	9.22393	205	156	268	317	20.6924	21.3895	22.2874	22.2961
Ust	Ust	chr10	-	7924550	8238623	4284	6.16684	0	-0.334072	0	-1.19265	1.54421	1.8797	49	37	80	73	10.6497	10.9943	12.8088	11.3383
Unc13b	Unc13b	chr4	+	43071855	43277759	6391	6.16407	0	-0.278547	0	-1.26303	1.60081	1.87764	76	57	114	114	13.1026	13.4785	15.1194	13.9844
Ass1	Ass1	chr2	+	31325789	31376190	1631	6.15836	0	0.376291	0	-1.16993	3.44291	2.54929	40	33	42	37	9.6653	10.4121	9.43233	8.18009
Mdn1	Mdn1	chr4	+	32744093	32862192	17959	6.15801	0	0.066485	0	-1.75002	9.33751	8.12963	1495	685	1645	1129	44.0093	38.3597	43.9575	36.8856
F2rl3	F2rl3	chr8	+	75285778	75287784	1762	6.14578	0	-0.582681	0	0	0.960447	1.40391	14	8	21	26	5.754	5.15978	6.71551	6.87336
Ccnyl1	Ccnyl1	chr1	+	64737918	64772216	2925	6.14484	0	-0.195249	0	0	17.1729	18.7314	396	257	524	517	27.4309	26.4937	29.5009	27.4316
Pde4dip	Pde4dip	chr3	-	97493751	97692630	15207	6.14481	0	0.148231	0	0	5.8728	5.08076	707	454	671	797	34.3393	33.16	32.4622	32.524
Hist1h4h	Hist1h4h	chr13	+	23622912	23623390	478	6.14356	0	-0.443011	0	0	6.11522	8.14799	23	15	30	44	7.38241	7.09736	8.01108	8.89925
Nr1h2	Nr1h2	chr7	-	51805002	51809293	1963	6.14183	0	-0.147825	0	0	18.2609	20.0552	252	214	303	445	22.6596	24.532	23.5066	25.7803
Rpl37a	Rpl37a	chr1	+	72757833	72760387	588	6.13977	0	0.172828	0	0	312.663	271.572	1383	1007	1204	1830	42.9839	43.3874	39.8684	43.1613
Zbtb9	Zbtb9	chr17	+	27110123	27113148	2784	6.13944	0	-0.204425	0	0	10.5548	11.6833	223	159	311	307	21.4781	21.5699	23.7716	21.9855
Rbm43	Rbm43	chr2	-	51779968	51790529	2155	6.13624	0	0.224847	0	1.16993	4.53329	3.59018	87	40	72	75	13.9601	11.4079	12.1891	11.4842
Abhd6	Abhd6	chr14	+	8835415	8889069	2018	6.13387	0	-0.21975	0	-1.16993	4.30739	5.11189	53	60	78	118	11.054	13.8065	12.6572	14.212
Epcam	Epcam	chr17	+	88035318	88050467	2061	6.13279	0	0.220962	0	0	22.0207	18.7441	311	279	311	423	24.8031	27.4056	23.7716	25.2369
Dcaf6	Dcaf6	chr1	-	167259631	167390594	3305	6.1305	0	0.289798	0	-1.22239	6.63331	5.47814	135	150	146	198	17.1241	21.0217	16.9575	18.0634
Tmem229b	Tmem229b	chr12	-	80062781	80108264	3961	6.12727	0	0.306721	0	0	1.53419	1.15601	51	28	45	42	10.8541	9.62485	9.75029	8.70081
Tdrd1	Tdrd1	chr19	+	56900698	56944502	5443	6.12476	0	0.439273	0	0	0.635962	0.444801	28	17	19	27	8.13171	7.55066	6.38674	7.00372
Lgr5	Lgr5	chr10	-	114887369	115024836	4711	6.12417	0	0.366118	0	0	1.094	0.804388	42	25	32	40	9.89415	9.11353	8.26781	8.49696
1810019J16Rik	1810019J16Rik	chr4	+	133074877	133086705	1796	6.12374	0	0.394924	0	0	1.71321	1.1722	29	11	20	20	8.27226	6.07516	6.55344	6.02401
Lias	Lias	chr5	+	65782735	65800446	1668	6.11989	0	0.171051	0	0	22.3206	18.9953	293	191	281	321	24.1816	23.3654	22.7523	22.4184
Snord95	Snord95	chr11	+	48616640	48616708	68	6.11761	0	0.183609	0	0	765.837	655.573	390	287	375	472	27.2599	27.7238	25.7358	26.4211
Tmcc3	Tmcc3	chr10	+	93977601	94053699	5889	6.11263	0	0.305825	0	0	2.78224	2.26113	98	115	121	132	14.7592	18.6588	15.5447	14.9761
Zfp804a	Zfp804a	chr2	+	81893814	82100035	4183	6.10941	0	-0.56724	0	0	0.478126	0.66686	19	7	23	30	6.71369	4.81214	7.02705	7.37924
Nudt22	Nudt22	chr19	-	7067508	7070527	999	6.10564	0	0.398382	0	-1.58496	7.16101	5.47916	45	48	40	64	10.2261	12.4328	9.21314	10.6522
Astn2	Astn2	chr4	-	65041836	66065517	4831	6.10476	0	0.299415	0	1.1375	1.8152	1.41629	66	48	64	66	12.2613	12.4328	11.53	10.8091
Dctn6	Dctn6	chr8	-	35153476	35171565	964	6.10175	0	-0.227347	0	0	27.6891	30.8473	220	127	256	309	21.3501	19.5154	21.8447	22.0481
Trnau1ap	Trnau1ap	chr4	-	131867677	131885453	1130	6.10077	0	0.269283	0	0	23.3492	19.469	172	171	166	252	19.1264	22.2695	17.9872	20.1447
BC057022	BC057022	chr5	+	115018259	115063227	2693	6.1003	0	-0.317248	0	0	1.114	1.46579	14	25	33	42	5.754	9.11353	8.39278	8.70081
Romo1	Romo1	chr2	+	155969888	155971530	596	6.09947	0	0.263387	0	0	23.8771	19.4278	110	75	81	139	15.5753	15.3234	12.8839	15.341
2700099C18Rik	2700099C18Rik	chr17	+	95149439	95174469	1275	6.09824	0	0.209545	0	0	13.8763	11.3932	138	92	146	130	17.2981	16.8458	16.9575	14.8698
Igfbpl1	Igfbpl1	chr4	-	45822378	45839699	2729	6.09819	0	0.408948	0	0	0.986555	0.675011	24	11	18	17	7.53912	6.07516	6.21501	5.54452
Art5	Art5	chr7	-	109245392	109248743	1714	6.09598	0	-0.564245	0	-1.52356	0.852706	1.25898	12	7	14	27	5.31588	4.81214	5.46773	7.00372
Cul2	Cul2	chr18	+	3383222	3436698	4158	6.09563	0	-0.167015	0	0	20.905	22.5691	653	477	905	878	33.3519	33.7717	36.1962	33.7172
Trim43a	Trim43a	chr9	+	88475873	88483657	1836	6.08867	0	-0.554213	0	0	0.670354	1.00333	8	8	18	17	4.29463	5.15978	6.21501	5.54452
Pnp2	Pnp2	chr14	+	51575815	51584424	1223	6.08844	0	0.185141	0	0	23.9009	20.1833	233	147	205	264	21.8966	20.8342	19.7923	20.5673
Nfat5	Nfat5	chr8	+	109817369	109903417	13443	6.08725	0	0.139946	0	-1.69188	11.8506	10.2616	1232	839	1354	1267	41.467	40.9931	41.4	38.3658
Slco5a1	Slco5a1	chr1	-	12856630	12981216	8511	6.08404	0	0.358556	0	0	0.316333	0.216438	27	8	19	16	7.98829	5.15978	6.38674	5.37415
Cspp1	Cspp1	chr1	+	10028298	10126849	4354	6.08063	0	0.205788	0	-1.26303	9.82297	8.35288	304	252	312	379	24.5645	26.2784	23.8044	24.0866
Ptcd3	Ptcd3	chr6	-	71830631	71858756	2595	6.07569	0	-0.160014	0	0	46.0056	49.5284	895	657	1215	1227	37.3245	37.8224	39.9867	37.9526
St6galnac5	St6galnac5	chr3	-	152483673	152645171	1999	6.07416	0	0.615807	0	0	0.731135	0.447592	8	11	12	5	4.29463	6.07516	5.04819	2.84519
Zfp654	Zfp654	chr16	-	64780172	64786147	4745	6.06807	0	0.199579	0	0	7.61936	6.44446	258	212	293	288	22.8925	24.4342	23.1685	21.3762
Adamts1	Adamts1	chr16	-	85794072	85803360	4885	6.06346	0	-0.266949	0	0	10.2512	11.2374	461	190	574	469	29.1679	23.3125	30.5768	26.3513
Vsig10	Vsig10	chr5	+	117769274	117805015	4054	6.0631	0	0.242062	0	1.1375	2.44773	1.93441	90	39	60	89	14.1834	11.272	11.1832	12.4499
Syne1	Syne1	chr10	+	4795848	5326342	18108	6.0606	0	0.15073	0	-1.41504	1.45707	1.22656	226	117	211	211	21.6049	18.8054	20.0499	18.5945
Pop5	Pop5	chr5	+	115685859	115690979	989	6.06045	0	0.21417	0	-1	23.8003	19.8499	175	131	178	195	19.2763	19.7894	18.5688	17.9378
Col12a1	Col12a1	chr9	-	79446797	79566485	11659	6.05905	0	0.167681	0	-1.73697	5.58169	4.7851	477	369	558	502	29.566	30.6441	30.241	27.1023
3110056O03Rik	3110056O03Rik	chr10	+	80318019	80331453	2869	6.05596	0	0.20562	0	1.26303	10.5102	8.87894	226	166	207	277	21.6049	21.9821	19.8787	21.0112
Nr6a1	Nr6a1	chr2	-	38578893	38781981	6308	6.0555	0	0.317249	0	-1	1.49993	1.17645	64	59	72	69	12.0848	13.6982	12.1891	11.0396
Accn1	Accn1	chr11	-	80693666	81781898	3789	6.0547	0	0.702639	0	0	0.385732	0.236141	8	11	5	12	4.29463	6.07516	3.13404	4.62431
Scaper	Scaper	chr9	-	55397689	55785922	5259	6.05303	0	0.186081	0	-1.36923	5.89466	4.96392	235	168	255	241	21.9788	22.0978	21.8072	19.7458
Ccdc15	Ccdc15	chr9	-	37083419	37155977	3525	6.04523	0	0.276425	0	0	2.68412	2.10526	72	51	77	64	12.7739	12.7925	12.5806	10.6522
Ctgf	Ctgf	chr10	+	24315247	24318488	2402	6.04168	0	0.267974	0	0	4.41939	3.50585	85	53	72	88	13.8088	13.0259	12.1891	12.3838
Pcdhb4	Pcdhb4	chr18	+	37467108	37470827	3719	6.04108	0	-0.57017	0	0	0.330941	0.509475	8	8	15	21	4.29463	5.15978	5.66482	6.1747
Sh3rf2	Sh3rf2	chr18	+	42213363	42318349	4784	6.04047	0	0.518699	0	0	0.305506	0.187027	12	7	12	5	5.31588	4.81214	5.04819	2.84519
Hpca	Hpca	chr4	-	128788818	128798984	1645	6.04044	0	0.580171	0	0	0.888473	0.543913	11	8	9	8	5.08126	5.15978	4.33679	3.7153
Serpinb9	Serpinb9	chr13	+	33096409	33109824	3397	6.04044	0	0.580171	0	0	0.430244	0.26339	11	8	9	8	5.08126	5.15978	4.33679	3.7153
Xpa	Xpa	chr4	-	46188093	46209183	955	6.04027	0	0.327511	0	0	12.4849	9.9752	75	80	79	102	13.0213	15.7903	12.7333	13.2739
Lypd6b	Lypd6b	chr2	+	49643205	49804366	2285	6.03899	0	0.354124	0	0	2.28918	1.70448	38	30	42	32	9.42987	9.94866	9.43233	7.61794
Ildr2	Ildr2	chr1	+	168184269	168246963	8260	6.03687	0	0.212858	0	0	1.66698	1.35083	115	64	106	106	15.9003	14.23	14.6147	13.5156
AK129341	AK129341	chr9	-	8076632	8134294	3647	6.03578	0	-0.271637	0	-1.1375	2.74198	3.20379	72	58	118	104	12.7739	13.5889	15.3642	13.3954
Lama2	Lama2	chr10	-	26701091	27336748	9712	6.03206	0	0.200246	0	-1.48543	2.43157	2.03221	186	121	169	206	19.8126	19.0939	18.135	18.3927
Mid1	Mid1	chrX	+	166123178	166428729	4099	6.03081	0	-0.214963	0	-1.45943	8.38854	9.27055	288	159	308	414	24.0042	21.5699	23.6728	25.0087
Large	Large	chr8	-	75338497	75876455	3669	6.03	0	0.162717	0	0	11.3215	9.65414	326	214	332	341	25.3018	24.532	24.4452	23.0154
Vamp2	Vamp2	chr11	+	68902029	68905883	2164	6.02779	0	0.211834	0	0	24.0296	20.5759	364	312	341	505	26.4952	28.6766	24.7248	27.1687
Mpst	Mpst	chr15	+	78237141	78244445	1522	6.02279	0	0.234398	0	0	14.0503	11.6536	156	122	151	186	18.2971	19.1651	17.2226	17.5536
Fam72a	Fam72a	chr1	+	133424565	133436449	2105	6.02268	0	-0.418647	0	-1.0217	1.60789	2.10026	24	20	45	39	7.53912	8.17741	9.75029	8.39288
Gch1	Gch1	chr14	-	47773569	47809077	2764	6.02158	0	0.550889	0	0	0.640098	0.399878	15	8	9	12	5.9598	5.15978	4.33679	4.62431
Egfl6	Egfl6	chrX	-	162960938	163023648	2700	6.02099	0	0.445491	0	0	2.13675	1.59844	32	43	35	47	8.6782	11.8045	8.63646	9.18756
Fam198a	Fam198a	chr9	+	121860105	121889326	3723	6.01977	0	0.479668	0	0	0.39257	0.240327	14	5	11	6	5.754	4.02096	4.82353	3.16156
Cnksr2	Cnksr2	chrX	-	154259504	154481042	5417	6.01367	0	0.203855	0	-1.32193	5.05531	4.25561	207	149	195	243	20.7819	20.9595	19.3519	19.8192
Fam19a3	Fam19a3	chr3	-	104570323	104580465	4316	6.01348	0	-0.776889	0	0	0.142582	0.243891	5	3	14	6	3.31656	3.02199	5.46773	3.16156
Vmp1	Vmp1	chr11	-	86397366	86497324	2681	6.00995	0	-0.171516	0	0	16.67	18.159	331	250	454	471	25.4644	26.1915	27.8497	26.3979
Paqr7	Paqr7	chr4	+	134052892	134064725	2067	6.00722	0	0.54494	0	0	1.0048	0.662032	14	13	12	14	5.754	6.60854	5.04819	5.0144
Asb3	Asb3	chr11	+	30854397	31002704	3225	6.00691	0	0.221312	0	0	7.60883	6.34843	172	147	200	189	19.1264	20.8342	19.5739	17.6829
Mef2c	Mef2c	chr13	+	83643032	83806684	6565	6.00635	0	0.23115	0	-1.09954	3.73777	3.11861	172	147	184	205	19.1264	20.8342	18.8504	18.352
Adk	Adk	chr14	+	21871795	22267791	1952	6.00234	0	-0.142586	0	0	41.8112	45.1359	589	472	761	913	32.0864	33.6409	34.0158	34.2036
Klhl12	Klhl12	chr1	+	136352131	136387450	3196	5.99941	0	-0.176791	0	-1.29373	14.6337	15.9245	354	254	476	491	26.1903	26.3649	28.3887	26.8561
Wdsub1	Wdsub1	chr2	-	59690421	59720663	2175	5.99895	0	0.227	0	-1.44057	9.54907	7.96128	163	107	118	211	18.6662	18.0558	15.3642	18.5945
Snx12	Snx12	chrX	-	98293124	98417902	2937	5.99849	0	0.154175	0	0	16.7361	14.372	389	250	382	420	27.2312	26.1915	25.9357	25.1612
Fam164c	Fam164c	chr12	+	86629540	86640308	4482	5.99807	0	0.531384	0	0	0.789483	0.563658	18	28	18	30	6.53435	9.62485	6.21501	7.37924
Stac2	Stac2	chr11	-	97897937	97914776	3049	5.99679	0	0.501116	0	0	0.681182	0.44881	16	11	13	13	6.15798	6.07516	5.26252	4.82359
Plin2	Plin2	chr4	-	86302468	86315963	1887	5.99562	0	0.176263	0	0	40.1125	34.6693	566	418	520	723	31.6031	32.1473	29.4113	31.3405
Pecr	Pecr	chr1	-	72305746	72330888	1185	5.99458	0	0.276649	0	0	9.02304	7.1952	82	57	71	91	13.5782	13.4785	12.109	12.5808
Prrg4	Prrg4	chr2	-	104670897	104690007	2846	5.99256	0	0.474676	0	0	0.729769	0.480823	17	10	14	12	6.34929	5.78779	5.46773	4.62431
Gm1995	Gm1995	chr12	+	89099797	89104138	4341	5.99066	0	-0.31703	0	0	1.25813	1.55191	40	31	50	78	9.6653	10.106	10.2545	11.699
Cd44	Cd44	chr2	-	102651299	102741822	5652	5.98233	0	0.27387	0	0	2.12314	1.7041	87	69	88	95	13.9601	14.7391	13.3953	12.8379
Elavl4	Elavl4	chr4	-	109876341	110024516	4488	5.97976	0	0.405365	0	0	0.788427	0.562905	26	20	27	21	7.84185	8.17741	7.60718	6.1747
Jmjd5	Jmjd5	chr7	+	132588133	132605782	2444	5.97938	0	-0.397672	0	-1.24793	2.61236	3.18718	57	26	78	70	11.4415	9.28765	12.6572	11.1151
Ndufv3	Ndufv3	chr17	+	31657059	31668270	1579	5.97443	0	0.17477	0	0	23.3838	19.966	301	179	231	368	24.461	22.7178	20.8758	23.7844
Zc3h12b	Zc3h12b	chrX	+	92907016	93123309	3365	5.97219	0	0.373065	0	-1.48543	1.57732	1.17307	39	30	36	39	9.54844	9.94866	8.75535	8.39288
Cdh6	Cdh6	chr15	-	12963954	13103394	2632	5.97187	0	-0.324837	0	-1.45066	4.47159	5.19917	104	49	133	127	15.174	12.554	16.2422	14.7087
Brdt	Brdt	chr5	+	107760212	107816077	5025	5.97006	0	0.461143	0	0	0.627631	0.439906	23	18	18	24	7.38241	7.76605	6.21501	6.60387
4933421E11Rik	4933421E11Rik	chr3	+	106487904	106539494	3506	5.96818	0	0.225303	0	0	5.79227	4.78878	147	117	164	155	17.807	18.8054	17.8878	16.1375
Wnt4	Wnt4	chr4	+	136833549	136855416	3823	5.96666	0	0.269493	0	0	5.31198	4.3917	138	126	128	191	17.2981	19.4461	15.9562	17.7684
E130309D14Rik	E130309D14Rik	chr11	+	74433106	74455018	4002	5.9656	0	0.420819	0	0	0.788068	0.552355	25	16	21	21	7.69219	7.32801	6.71551	6.1747
Vps37b	Vps37b	chr5	-	124454649	124482269	2512	5.96496	0	-0.1643	0	0	12.5551	13.8074	227	183	289	370	21.647	22.9369	23.0311	23.8398
Ezr	Ezr	chr17	-	6942479	6987129	3070	5.96461	0	0.172408	0	0	16.5873	14.2465	390	272	367	464	27.2599	27.1214	25.5041	26.2341
Rnf135	Rnf135	chr11	+	79997373	80013255	1959	5.96218	0	0.467645	0	-1	2.23819	1.63886	29	28	17	44	8.27226	9.62485	6.03781	8.89925
Csf2ra	Csf2ra	chr19	-	61300304	61304321	1849	5.96198	0	-0.456344	0	0	1.83051	2.39105	32	12	26	58	8.6782	6.34813	7.46696	10.1638
Sdr39u1	Sdr39u1	chr14	-	56516121	56519069	1227	5.95851	0	0.182044	0	-1.02647	38.4929	32.9859	355	259	337	432	26.2211	26.5789	24.6012	25.4616
Ror2	Ror2	chr13	-	53204685	53381478	3970	5.95789	0	-0.145493	0	0	23.7745	25.6662	701	526	837	1099	34.2329	34.9937	35.2081	36.5421
Chrna7	Chrna7	chr7	-	70243577	70357412	2091	5.95692	0	0.32516	0	0	2.0969	1.5354	37	20	36	25	9.30952	8.17741	8.75535	6.74013
Ddx41	Ddx41	chr13	-	55631770	55638019	2205	5.95664	0	-0.173049	0	0	27.6295	30.0752	481	311	531	729	29.6639	28.6397	29.6563	31.4401
Meis2	Meis2	chr2	-	115686999	115890794	5267	5.95608	0	-0.150362	0	0	27.0626	29.2686	1096	757	1169	1760	39.9407	39.6533	39.4853	42.6486
D1Ertd622e	D1Ertd622e	chr1	-	99540478	99558595	2738	5.95516	0	0.214576	0	0	6.88318	5.6899	146	99	141	155	17.7514	17.4243	16.687	16.1375
Tanc2	Tanc2	chr11	+	105451299	105790617	11859	5.95409	0	0.149465	0	-1.37851	3.53513	3.03123	345	200	309	374	25.9105	23.833	23.7058	23.95
Bpnt1	Bpnt1	chr1	+	187156037	187181648	2182	5.95345	0	-0.230859	0	-1.58496	7.43848	8.41816	124	87	166	183	16.4653	16.4164	17.9872	17.4231
Pycr1	Pycr1	chr11	-	120497025	120504984	2914	5.95217	0	0.207975	0	0	5.01557	4.09999	123	67	104	123	16.4038	14.5381	14.4852	14.4904
C030019I05Rik	C030019I05Rik	chr11	+	46049058	46053373	2263	5.94573	0	0.387204	0	0	0.917774	0.604693	23	4	11	15	7.38241	3.55695	4.82353	5.19766
Polr1e	Polr1e	chr4	+	45031496	45046564	2944	5.94495	0	-0.186446	0	0	7.08089	7.91977	148	123	198	245	17.8623	19.2359	19.4855	19.8922
Cyb5r4	Cyb5r4	chr9	+	86916863	86972609	2629	5.94407	0	0.165554	0	0	15.4197	13.1729	318	209	310	348	25.0379	24.2862	23.7387	23.2187
A930013F10Rik	A930013F10Rik	chr8	-	23744856	23747281	2425	5.94228	0	0.367493	0	0	1.99841	1.47585	39	24	29	39	9.54844	8.93542	7.87909	8.39288
Epn3	Epn3	chr11	-	94350912	94361288	3884	5.94122	0	0.334209	0	-1.32193	1.24772	0.921459	41	22	34	34	9.78052	8.56616	8.51563	7.84836
Pmf1	Pmf1	chr3	-	88198064	88214238	992	5.94109	0	0.148867	0	0	64.206	55.6027	510	318	454	594	30.3547	28.8965	27.8497	29.0159
5530601H04Rik	5530601H04Rik	chrX	-	102236192	102265463	3732	5.93943	0	0.287455	0	0	3.40094	2.75004	95	70	67	128	14.5465	14.8385	11.7822	14.7626
Rel	Rel	chr11	-	23641728	23670970	2584	5.93839	0	0.50826	0	0	0.952608	0.631416	20	12	12	19	6.88779	6.34813	5.04819	5.869
Tbc1d22b	Tbc1d22b	chr17	+	29686746	29743753	3491	5.93508	0	-0.179058	0	0	14.3005	15.6493	400	249	411	627	27.5439	26.1478	26.7364	29.6464
Cyb5d2	Cyb5d2	chr11	-	72590733	72609341	2376	5.93391	0	0.299719	0	-1.22239	2.42813	1.83856	50	25	39	44	10.7525	9.11353	9.10121	8.89925
Trmt6	Trmt6	chr2	-	132629950	132641790	2820	5.93266	0	-0.167661	0	0	18.9034	20.4927	398	295	542	556	27.4875	28.0354	29.8973	28.2551
Wdr54	Wdr54	chr6	-	83102703	83106373	1267	5.92868	0	-0.380516	0	-1.9386	3.3392	4.23711	33	22	43	59	8.80871	8.56616	9.5397	10.2471
Mto1	Mto1	chr9	+	78296016	78321959	2364	5.9241	0	-0.229722	0	0	5.56423	6.38971	99	72	116	171	14.8293	15.0347	15.2424	16.8875
Lzts1	Lzts1	chr8	-	71659401	71664852	1800	5.9201	0	-0.44626	0	0	1.92308	2.48538	30	15	39	46	8.4101	7.09736	9.10121	9.09264
Tbck	Tbck	chr3	+	132347107	132501470	4108	5.91645	0	-0.22664	0	-1.73697	5.4303	6.04725	175	115	245	227	19.2763	18.6588	21.4265	19.2207
Adam23	Adam23	chr1	+	63492477	63643089	6877	5.91272	0	0.252861	0	0	2.04696	1.66841	109	74	87	131	15.5093	15.2279	13.3236	14.9231
Magi2	Magi2	chr5	+	18732863	20210610	7233	5.91264	0	-0.464394	0	0	0.531751	0.676723	36	14	47	46	9.18731	6.85788	9.95563	9.09264
St3gal6	St3gal6	chr16	-	58470654	58523425	1592	5.91153	0	0.321407	0	-1.12553	5.36336	4.19862	56	55	68	59	11.3461	13.2544	11.8649	10.2471
Lrrtm1	Lrrtm1	chr6	+	77192710	77195511	2521	5.91016	0	0.456445	0	0	1.43411	1.02299	22	25	27	22	7.22181	9.11353	7.60718	6.32139
Psmc3ip	Psmc3ip	chr11	-	100953454	100956749	905	5.90988	0	-0.208182	0	0	20.9945	23.5534	142	105	186	219	17.5267	17.9007	18.943	18.9112
Zbtb17	Zbtb17	chr4	+	141000587	141023852	3367	5.90836	0	-0.177846	0	0	15.1013	16.4913	401	260	447	608	27.572	26.6214	27.674	29.2867
Fap	Fap	chr2	-	62339001	62412078	2695	5.90665	0	-0.342377	0	-2.04439	3.36806	3.98399	80	38	100	104	13.4219	11.1342	14.222	13.3954
Zfp963	Zfp963	chr8	-	72265537	72273861	2291	5.90417	0	0.264383	0	0	5.60723	4.52572	92	75	99	98	14.3299	15.3234	14.1553	13.0269
Cbr2	Cbr2	chr11	-	120590798	120593335	1021	5.90072	0	0.394184	0	0	6.2533	4.74251	43	40	35	57	10.0063	11.4079	8.63646	10.0797
Tmem159	Tmem159	chr7	+	127245939	127264500	1411	5.89923	0	-0.254276	0	0	3.97972	4.88642	33	40	50	81	8.80871	11.4079	10.2545	11.9093
Klhl29	Klhl29	chr12	-	5084273	5382488	7045	5.89775	0	-0.221534	0	0	4.14915	4.60199	241	139	280	336	22.2228	20.3216	22.717	22.8684
Stc2	Stc2	chr11	-	31259440	31270061	1793	5.89632	0	0.774296	0	0	1.02965	0.645786	5	19	7	15	3.31656	7.97479	3.78444	5.19766
Tmem200b	Tmem200b	chr4	+	131477685	131479055	1370	5.89519	0	-0.398221	0	0	5.83942	6.99193	77	27	94	88	13.1833	9.45802	13.816	12.3838
Bbc3	Bbc3	chr7	+	16894931	16903683	1976	5.89285	0	0.337019	0	0	2.95858	2.23737	46	30	38	46	10.3339	9.94866	8.98765	9.09264
Mir1943	Mir1943	chr15	-	79205657	79205730	73	5.89218	0	-0.729667	0	0	8.42993	15.1406	4	4	9	12	2.91825	3.55695	4.33679	4.62431
Ficd	Ficd	chr5	+	114185790	114190616	3161	5.89212	0	0.424749	0	0	1.14375	0.815864	26	21	25	24	7.84185	8.3744	7.32366	6.60387
Msl3l2	Msl3l2	chr10	+	55826722	55836686	2140	5.89165	0	0.259103	0	0	3.98994	3.12346	69	42	70	57	12.5207	11.674	12.0283	10.0797
Rasip1	Rasip1	chr7	+	52882906	52894462	3152	5.88826	0	-0.215616	0	-1.65208	6.4672	7.24686	156	109	203	231	18.2971	18.2091	19.7053	19.3728
Camk2d	Camk2d	chr3	+	126299890	126547972	4461	5.88272	0	0.245753	0	0	3.8108	3.12651	124	97	123	142	16.4653	17.2616	15.6636	15.4942
Rg9mtd2	Rg9mtd2	chr3	+	137806501	137822784	3934	5.88179	0	-0.247454	0	-1.08746	5.35763	5.99363	172	102	236	212	19.1264	17.6646	21.075	18.6345
Dkk1	Dkk1	chr19	-	30620373	30623986	2237	5.87954	0	-0.291461	0	0	3.85131	4.56438	67	45	85	109	12.3485	12.0604	13.1789	13.6937
Tagap1	Tagap1	chr17	-	7159313	7165505	2358	5.87679	0	-0.143482	0	0	11.8745	13.0575	184	180	265	320	19.7166	22.7729	22.178	22.3879
Mocs3	Mocs3	chr2	+	168056121	168057803	1682	5.87566	0	-0.367861	0	0	3.06412	3.78622	43	24	52	69	10.0063	8.93542	10.4482	11.0396
Flrt3	Flrt3	chr2	-	140483933	140497212	4537	5.87305	0	0.167153	0	0	22.6853	19.5817	749	589	838	850	35.0628	36.4248	35.2231	33.3159
Tmem126a	Tmem126a	chr7	-	97599221	97605718	766	5.86827	0	-0.21137	0	0	25.8084	28.9955	152	105	181	241	18.0815	17.9007	18.7104	19.7458
Cisd3	Cisd3	chr11	+	97547265	97549939	742	5.86646	0	-0.420623	0	-1.32193	2.48808	3.47567	12	12	14	35	5.31588	6.34813	5.46773	7.96071
Wdpcp	Wdpcp	chr11	+	21472283	21798689	2443	5.86561	0	0.323391	0	1.1375	3.52656	2.75761	60	52	60	68	11.7223	12.9098	11.1832	10.9634
Epb4.1l4a	Epb4.1l4a	chr18	-	33955980	34166860	3853	5.8651	0	0.223054	0	0	5.35048	4.45313	153	115	148	178	18.1357	18.6588	17.0642	17.2026
Lmo1	Lmo1	chr7	-	116282085	116313822	1071	5.85887	0	-0.25776	0	0	11.3481	13.0719	92	66	132	134	14.3299	14.4362	16.1855	15.0815
Pax9	Pax9	chr12	+	57796625	57812217	2574	5.85789	0	0.124084	0	0	6.0367	4.96872	147	55	144	99	17.807	13.2544	16.85	13.0891
Crnkl1	Crnkl1	chr2	-	145743217	145760436	3111	5.85565	0	-0.177218	0	0	19.9787	21.6042	476	332	660	617	29.5415	29.3972	32.2603	29.4582
Ece1	Ece1	chr4	+	137418151	137521144	4816	5.85463	0	0.166011	0	-1.14202	21.8343	18.9937	800	567	698	1040	35.8945	35.9413	32.9461	35.8412
Igsf9b	Igsf9b	chr9	+	27106812	27142348	4751	5.85399	0	0.33521	0	0	0.680019	0.476354	30	12	28	15	8.4101	6.34813	7.7445	5.19766
Cdk5	Cdk5	chr5	-	23924059	23929348	2058	5.85269	0	0.186568	0	0	14.7641	12.5313	239	156	205	285	22.1419	21.3895	19.7923	21.2776
Xrcc4	Xrcc4	chr13	-	89988518	90229213	1547	5.85063	0	-0.32636	0	-1.32193	3.97792	4.83108	45	35	74	68	10.2261	10.7079	12.3475	10.9634
Nhej1	Nhej1	chr1	-	75013919	75121800	938	5.84923	0	-0.505092	0	0	2.62424	3.53496	22	10	28	35	7.22181	5.78779	7.7445	7.96071
Mzf1	Mzf1	chr7	-	13627651	13640113	3497	5.84423	0	-0.482255	0	0	0.307956	0.466565	6	8	9	22	3.67225	5.15978	4.33679	6.32139
Cdk10	Cdk10	chr8	+	125748740	125756156	1649	5.84382	0	-0.221225	0	0	12.4551	13.9478	165	102	189	248	18.7698	17.6646	19.0807	20.001
Zfp777	Zfp777	chr6	-	47974186	47998113	3111	5.8421	0	0.155287	0	0	13.9456	11.9948	348	216	315	394	26.0043	24.6293	23.9023	24.4888
Zfp238	Zfp238	chr1	+	179374791	179380897	5108	5.84203	0	0.185114	0	0	7.46943	6.36772	284	212	289	329	23.8608	24.4342	23.0311	22.6602
Stx11	Stx11	chr10	-	12659786	12684065	2396	5.83975	0	-0.653969	0	0	0.353153	0.571127	6	5	13	13	3.67225	4.02096	5.26252	4.82359
Gm10035	Gm10035	chr15	+	100165359	100170600	1446	5.83975	0	-0.653969	0	0	0.585169	0.946349	6	5	13	13	3.67225	4.02096	5.26252	4.82359
Zfand3	Zfand3	chr17	+	30142031	30346965	2617	5.83294	0	-0.147656	0	0	41.9153	45.2306	831	595	944	1305	36.3772	36.5539	36.7334	38.7474
Lgals12	Lgals12	chr19	-	7671150	7681666	2755	5.82891	0	0.572044	0	0	0.558425	0.343872	11	9	11	7	5.08126	5.48366	4.82353	3.44957
Twist2	Twist2	chr1	+	93698053	93744604	1312	5.82876	0	-0.168415	0	0	19.5239	21.5822	179	154	247	291	19.4738	21.268	21.5034	21.4741
Cflar	Cflar	chr1	+	58770129	58815726	7812	5.8267	0	-0.165524	0	-1	5.03171	5.50435	293	218	354	463	24.1816	24.7258	25.1195	26.2106
Ptpn18	Ptpn18	chr1	+	34516590	34530624	1573	5.82607	0	0.642358	0	0	0.978043	0.602268	10	10	7	11	4.83426	5.78779	3.78444	4.41544
Fbxo27	Fbxo27	chr7	+	29477867	29484356	2074	5.82602	0	-0.37614	0	0	1.7061	2.20779	26	20	32	55	7.84185	8.17741	8.26781	9.90881
Mccc1	Mccc1	chr3	-	35858230	35899600	2781	5.82378	0	-0.228999	0	-1.11548	7.41294	8.30826	167	101	197	242	18.8727	17.585	19.4411	19.7825
Rundc1	Rundc1	chr11	+	101286398	101296979	2966	5.82367	0	-0.200594	0	0	6.9765	7.79004	152	117	209	230	18.0815	18.8054	19.9646	19.3349
Megf10	Megf10	chr18	+	57292743	57457121	7514	5.82264	0	0.41031	0	0	0.726848	0.546349	35	36	32	46	9.06316	10.8522	8.26781	9.09264
Vps45	Vps45	chr3	-	95803754	95862378	2626	5.82158	0	-0.194318	0	-1.30666	5.38989	6.133	95	89	135	171	14.5465	16.5899	16.3548	16.8875
Scml4	Scml4	chr10	+	42580317	42680588	4745	5.82146	0	-0.825558	0	0	0.0972684	0.177472	4	2	10	6	2.91825	2.37563	4.58703	3.16156
Plekhb1	Plekhb1	chr7	-	107792409	107810908	2381	5.81982	0	-0.703673	0	0	0.193842	0.375782	1	5	10	7	1.20346	4.02096	4.58703	3.44957
Gbe1	Gbe1	chr16	+	70314331	70569961	2846	5.81602	0	-0.188926	0	0	8.24369	9.13563	173	132	231	263	19.1766	19.8571	20.8758	20.5326
Dcdc2b	Dcdc2b	chr4	-	129285574	129291501	864	5.81404	0	-0.442177	0	0	4.5406	5.78704	37	14	37	58	9.30952	6.85788	8.87239	10.1638
Sys1	Sys1	chr2	+	164286470	164291010	1608	5.81365	0	-0.223667	0	0	14.5427	16.2019	189	115	230	265	19.9552	18.6588	20.8357	20.6019
Rhbdl1	Rhbdl1	chr17	-	25971409	25974072	1543	5.8107	0	-0.68336	0	0	0.697941	1.05741	11	3	14	17	5.08126	3.02199	5.46773	5.54452
Rdh10	Rdh10	chr1	+	16095962	16122631	2295	5.80945	0	0.22015	0	0	8.11128	6.71941	145	97	127	166	17.6956	17.2616	15.8982	16.6577
Timm17b	Timm17b	chrX	+	7476523	7484778	1641	5.80879	0	0.16059	0	0	23.8129	20.3663	305	203	312	323	24.5988	23.9856	23.8044	22.4793
Rab34	Rab34	chr11	+	78001928	78005695	1806	5.80702	0	-0.139795	0	0	30.1133	32.5815	390	317	489	629	27.2599	28.8601	28.6982	29.6837
Leprot	Leprot	chr4	+	101320387	101331963	1827	5.80391	0	-0.123714	0	0	28.7146	30.9682	354	328	492	583	26.1903	29.2559	28.7687	28.7997
AV039307	AV039307	chr2	+	120676391	120692426	1024	5.80259	0	0.389459	0	0	2.10337	1.38775	23	5	13	14	7.38241	4.02096	5.26252	5.0144
Gnb1l	Gnb1l	chr16	+	18498860	18566772	3650	5.80155	0	-0.262659	0	-1.848	2.27608	2.68205	57	51	93	93	11.4415	12.7925	13.7469	12.7101
Avpi1	Avpi1	chr19	-	42197764	42203483	976	5.79899	0	-0.381055	0	0	6.30517	7.65746	58	22	57	85	11.536	8.56616	10.9145	12.1831
2011-09-10	2011-09-10	chr10	-	58604374	58684595	2654	5.79897	0	0.156735	0	0	24.8102	21.4175	499	357	529	551	30.0965	30.2512	29.6121	28.152
Snord34	Snord34	chr7	-	52381972	52382038	66	5.79718	0	0.644474	0	0	23.31	14.3541	12	8	3	15	5.31588	5.15978	2.31535	5.19766
BC031181	BC031181	chr18	+	75165553	75169587	1047	5.79499	0	-0.180048	0	0	33.6493	36.8974	270	188	327	407	23.3473	23.2062	24.2876	24.8288
Dstyk	Dstyk	chr1	+	134314029	134363536	6385	5.79313	0	0.166471	0	0	8.98741	7.75667	436	310	421	520	28.5236	28.6026	27.0028	27.4966
Fam71e1	Fam71e1	chr7	+	51751957	51756504	849	5.78974	0	-0.727324	0	0	0.543626	1.05387	2	4	7	10	1.91187	3.55695	3.78444	4.19558
Foxo6	Foxo6	chr4	-	119939682	119959866	2528	5.78974	0	-0.727324	0	0	0.182571	0.353931	2	4	7	10	1.91187	3.55695	3.78444	4.19558
Gdf6	Gdf6	chr4	+	9771518	9789492	3532	5.78665	0	0.217742	0	0	3.89842	3.17399	110	69	109	104	15.5753	14.7391	14.8064	13.3954
Pafah2	Pafah2	chr4	+	133952274	133983327	3128	5.78538	0	0.27472	0	0	4.84458	3.97092	105	92	96	140	15.2418	16.8458	13.9529	15.3923
Gabre	Gabre	chrX	-	69502770	69520060	2791	5.78219	0	0.583912	0	0	0.551222	0.339437	14	6	4	14	5.754	4.43521	2.75288	5.0144
Cyp7b1	Cyp7b1	chr3	-	17971949	18143338	2166	5.78084	0	-0.533956	0	-1	0.745792	1.06915	11	10	26	18	5.08126	5.78779	7.46696	5.70931
S100a10	S100a10	chr3	+	93359038	93368567	650	5.78029	0	0.19585	0	0	28.7574	23.8866	151	92	139	156	18.027	16.8458	16.5772	16.1857
Hoxc9	Hoxc9	chr15	+	102807462	102814875	1719	5.77964	0	0.344977	0	0	1.6557	1.16347	26	11	23	15	7.84185	6.07516	7.02705	5.19766
Dars2	Dars2	chr1	-	162970743	163000763	3581	5.77707	0	0.177599	0	0	13.3396	11.4493	352	269	367	412	26.1286	26.998	25.5041	24.9576
Lor	Lor	chr3	-	91884192	91887064	1779	5.77606	0	0.608715	0	0	0.86479	0.532529	14	6	2	16	5.754	4.43521	1.79338	5.37415
Dusp28	Dusp28	chr1	+	94803565	94805197	1491	5.77521	0	-0.388713	0	0	2.94072	3.70645	37	20	41	64	9.30952	8.17741	9.32349	10.6522
2010001M06Rik	2010001M06Rik	chr5	-	135487991	135489027	446	5.77415	0	-0.894528	0	0	1.03484	2.00614	4	2	10	7	2.91825	2.37563	4.58703	3.44957
1700001G17Rik	1700001G17Rik	chr1	+	33726668	33727557	889	5.77415	0	-0.894528	0	0	0.519166	1.00645	4	2	10	7	2.91825	2.37563	4.58703	3.44957
Rassf2	Rassf2	chr2	-	131818585	131855724	4785	5.77386	0	-0.262888	0	-1	3.37593	3.82775	135	75	167	181	17.1241	15.3234	18.0367	17.3353
Zfp839	Zfp839	chr12	+	112088488	112108208	3725	5.7721	0	-0.234395	0	-1.32193	3.32473	3.81491	94	67	113	157	14.4747	14.5381	15.0574	16.2337
Id4	Id4	chr13	+	48356795	48359405	1660	5.77086	0	0.243343	0	-1.22239	4.54124	3.55105	66	32	57	55	12.2613	10.2604	10.9145	9.90881
Pigyl	Pigyl	chr9	+	21961289	21962798	691	5.77068	0	-0.376376	0	0	9.68496	11.7298	61	26	69	85	11.8141	9.28765	11.9469	12.1831
Hinfp	Hinfp	chr9	-	44103755	44113754	2100	5.77029	0	-0.217435	0	0	7.72894	8.7218	122	89	159	189	16.3419	16.5899	17.6359	17.6829
Lhfpl2	Lhfpl2	chr13	+	94827750	94965364	4348	5.76974	0	-0.09822	0	0	24.609	26.34	708	683	909	1267	34.357	38.322	36.2523	38.3658
Lxn	Lxn	chr3	-	67261920	67267829	1092	5.76771	0	-0.17084	0	0	27.4725	30.3162	224	166	253	376	21.5205	21.9821	21.7318	24.0048
2011-03-03	2011-03-03	chr18	-	56921369	57085202	1754	5.76376	0	0.520511	0	0	0.701693	0.420092	13	3	5	9	5.5397	3.02199	3.13404	3.96296
Kcnj13	Kcnj13	chr1	-	89282858	89291304	1349	5.76337	0	-0.765513	0	0	0.342134	0.663259	3	3	5	12	2.46012	3.02199	3.13404	4.62431
Tmem184a	Tmem184a	chr5	-	140280905	140290237	2090	5.76269	0	0.346734	0	0	1.3618	0.956938	28	9	18	20	8.13171	5.48366	6.21501	6.02401
Gm3716	Gm3716	chr5	-	64985101	65001938	2872	5.76266	0	-0.379798	0	0	1.39276	1.75927	33	19	36	60	8.80871	7.97479	8.75535	10.3297
Zzef1	Zzef1	chr11	+	72609727	72740622	11150	5.75747	0	0.125661	0	-1.26303	3.8772	3.33255	361	201	365	341	26.4044	23.884	25.4455	23.0154
Anxa8	Anxa8	chr14	+	34899175	34913754	1868	5.75746	0	0.567784	0	0	1.35892	0.929787	14	19	12	21	5.754	7.97479	5.04819	6.1747
Ccdc88c	Ccdc88c	chr12	-	102150909	102267193	6292	5.75615	0	0.210903	0	-1.09954	2.53069	2.08285	124	83	127	122	16.4653	16.0624	15.8982	14.4352
Phc3	Phc3	chr3	-	30798216	30868337	11066	5.75577	0	0.147681	0	-1.37851	4.40017	3.78114	382	251	406	389	27.0288	26.235	26.6014	24.356
Slc29a4	Slc29a4	chr5	+	143178054	143198443	2789	5.75495	0	-0.181646	0	0	5.37827	6.09537	101	94	132	191	14.9683	17.0137	16.1855	17.7684
Zfp959	Zfp959	chr17	+	56031515	56038353	2057	5.75295	0	-0.292232	0	0	4.59968	5.37318	77	46	98	112	13.1833	12.186	14.0882	13.869
Wars	Wars	chr12	-	110098239	110132384	2883	5.7529	0	-0.151418	0	0	43.0374	46.2786	943	670	1146	1389	37.9952	38.0744	39.2276	39.5554
Rwdd3	Rwdd3	chr3	-	120858319	120874613	1696	5.74996	0	-0.444931	0	-1.24101	1.31531	1.76887	16	13	28	29	6.15798	6.60854	7.7445	7.25652
2610005L07Rik	2610005L07Rik	chr8	-	19981359	20020392	2911	5.74837	0	0.148946	0	0	12.7368	10.9205	305	177	275	329	24.5988	22.6071	22.5396	22.6602
Mamdc4	Mamdc4	chr2	-	25418634	25426836	3990	5.74573	0	0.349934	0	0	1.77367	1.37185	52	40	37	67	10.9546	11.4079	8.87239	10.8866
Plat	Plat	chr8	+	23868215	23893320	2532	5.74296	0	-0.284717	0	-1.32193	3.94945	4.61462	85	45	83	139	13.8088	12.0604	13.0324	15.341
Rbl2	Rbl2	chr8	+	93593992	93647743	4542	5.7422	0	0.23997	0	-1.80735	2.89605	2.3639	104	67	85	119	15.174	14.5381	13.1789	14.2682
Tmbim1	Tmbim1	chr1	-	74334820	74350910	2309	5.73977	0	0.247756	0	-1	5.43026	4.39926	99	64	83	110	14.8293	14.23	13.0324	13.7524
Gm16982	Gm16982	chr7	-	148795964	148799646	2379	5.73589	0	0.193925	0	0	2.71607	2.10172	66	18	50	45	12.2613	7.76605	10.2545	8.99655
Gm8580	Gm8580	chr10	-	93127988	93128599	611	5.73575	0	-0.914379	0	0	0.755382	1.46438	5	1	6	11	3.31656	1.52601	3.47453	4.41544
Pppde1	Pppde1	chr1	+	180117547	180182728	4213	5.73284	0	-0.160067	0	0	11.6124	12.5426	356	280	517	487	26.2518	27.4457	29.3438	26.7656
[truncated: 20,304 more rows]
